# Supplementary material for: Disturbance of the let-7/LIN28 double-negative feedback loop is associated with radio- and chemo-resistance in non-small cell lung cancer
Source: PLoS One. 2017 Feb 24;12(2):e0172787. doi: 10.1371/journal.pone.0172787 (PMC5325287; doi:10.1371/journal.pone.0172787)
Supplement: S1 Dataset — The miRNA expression profiles of A549 cells and A549/IR cells. (XLSX) [file pone.0172787.s006.xlsx]

## Sheet: Sheet1
		Sample A (A549 cells)		Sample B (A549_IR cells)
Index	Probe_ID	Signal	StDev	Signal	StDev
229	hsa-let-7a	12907.9	142.538	10225.7	211.894
456	hsa-let-7a	12543.3	170.459	10127.3	237.361
2	hsa-let-7a	13536.2	212.022	10867.7	446.41
549	hsa-let-7b	4016.94	88.4447	2309.79	104.625
95	hsa-let-7b	4654.49	162.538	2494.67	173.571
322	hsa-let-7b	4275.12	146.597	2442.3	163.724
157	hsa-let-7c	8091.92	180.34	4115.04	129.507
384	hsa-let-7c	7327.1	127.247	4105.15	211.808
611	hsa-let-7c	7054.33	229.596	3819.05	203.455
219	hsa-let-7d	9053.86	212.151	6501.68	269.379
446	hsa-let-7d	8324.18	186.957	6764.37	147.907
673	hsa-let-7d	8279.76	182.216	6557.96	246.62
477	hsa-let-7d*	362.68	42.965	679.44	59.2774
704	hsa-let-7d*	297.029	36.4526	559.881	66.603
281	hsa-let-7e	4708.04	150.741	1313.15	123.678
508	hsa-let-7e	4230.41	126.36	1356.25	107.181
735	hsa-let-7e	3811.98	165.923	1132.48	105.963
570	hsa-let-7f	10778.9	115.369	9417.82	147.894
343	hsa-let-7f	11691.1	179.665	9147.57	329.54
797	hsa-let-7f	10985.8	153.236	9291.78	232.298
436	hsa-let-7g	3321.66	104.58	2323.98	182.942
890	hsa-let-7g	2703.77	92.1304	2022.96	149.461
663	hsa-let-7g	2832.71	47.498	2238.47	168.541
498	hsa-let-7i	3088.86	119.044	2351.33	165.944
725	hsa-let-7i	2797.68	43.6929	2534.96	67.7089
591	hsa-miR-100	160.41	16.4624	411.398	49.0212
818	hsa-miR-100	144.517	12.2717	428.278	60.5349
1045	hsa-miR-100	116.955	16.7316	348.09	49.9312
715	hsa-miR-103	1782.6	51.4522	1399.61	64.1522
1025	hsa-miR-10a	173.256	23.8045	66.5359	23.24
2678	hsa-miR-1246	4393.52	84.6348	34486.3	553.27
2905	hsa-miR-1246	5258.36	157.988	37707.9	667.765
2451	hsa-miR-1246	4460.81	151.7	32995.3	894.861
3019	hsa-miR-1256	217.051	28.6661	643.468	74.4153
2916	hsa-miR-125a-5p	1683.11	69.5827	327.456	51.5091
3370	hsa-miR-125a-5p	2044.01	105.578	342.819	51.5288
3143	hsa-miR-125a-5p	1540.13	99.1714	365.777	47.1506
3174	hsa-miR-125b	152.731	28.8983	572.822	54.4502
2947	hsa-miR-125b	172.566	24.5901	510.35	55.3821
3401	hsa-miR-125b	231.66	31.3227	570.021	56.8272
3360	hsa-miR-1260b	3036	114.433	4689.31	182.868
3133	hsa-miR-1260b	2936.44	64.5563	3983.35	125.837
3608	hsa-miR-1268	539.664	41.2544	801.088	58.9059
239	hsa-miR-1280	7090.37	91.3834	10509.9	190.26
12	hsa-miR-1280	7482.34	123.991	11005.5	298.805
931	hsa-miR-1280	6962.83	110.74	9435.41	325.039
354	hsa-miR-1290	4.40138	16.3946	249.413	34.9394
127	hsa-miR-1290	1	10.7712	213.095	35.2824
581	hsa-miR-1290	1	10.9909	174.224	37.0246
1139	hsa-miR-1307	247.049	32.1168	81.1127	20.7637
912	hsa-miR-1307	237.322	23.4669	103.209	18.9836
685	hsa-miR-1307	240.012	20.5166	85.7996	32.2263
2348	hsa-miR-1469	343.687	28.9861	171.533	32.5585
2782	hsa-miR-149*	451.319	46.0888	215.513	38.7927
2328	hsa-miR-149*	365.045	35.6527	148.18	49.4127
2555	hsa-miR-149*	385.033	22.3372	202.266	47.5653
2844	hsa-miR-150*	227.928	32.2328	45.4471	31.225
2617	hsa-miR-150*	189.663	19.4902	59.1229	25.8874
2390	hsa-miR-150*	166.619	17.7156	20.8703	36.8015
2741	hsa-miR-153	146.596	16.4241	301.589	40.7859
3216	hsa-miR-15a	603.835	59.2827	1546.21	103.511
2989	hsa-miR-15a	704.51	49.4603	2090.85	189.195
3051	hsa-miR-15b	4727.6	77.3441	5878.63	116.58
3113	hsa-miR-16	4201.23	81.7686	5512.11	177.611
2886	hsa-miR-16	4091.25	122.649	4822.22	224.01
3206	hsa-miR-17	2640.73	64.0852	3109.04	119.572
3433	hsa-miR-17	3004.92	83.1688	2530.84	143.217
3268	hsa-miR-181a	537.316	24.7084	906.063	71.2805
3712	hsa-miR-182	2905.87	101.67	1967.58	161.674
3132	hsa-miR-1908	151.98	20.1094	49.0061	24.5229
97	hsa-miR-1915	866.597	46.1889	447.149	43.7407
324	hsa-miR-1915	853.178	25.4695	543.568	47.5942
551	hsa-miR-1915	866.983	75.8163	506.996	66.5584
1512	hsa-miR-200b	4793.58	139.089	2260.28	100.761
1058	hsa-miR-200b	4567.64	68.1164	2483.43	127.305
1285	hsa-miR-200b	3962.13	56.1448	2044.72	141.461
1120	hsa-miR-200c	12315.1	130.059	13785.1	214.102
1347	hsa-miR-200c	11415.8	143.801	12453.8	233.656
1760	hsa-miR-205	3821.98	69.5917	2978.2	132.225
1554	hsa-miR-20a	3299.28	73.3483	3957.88	147.511
1843	hsa-miR-20b	856.747	46.6067	608.992	70.8825
2132	hsa-miR-21	22872.8	322.533	19853.6	378.314
2835	hsa-miR-222	2026.21	55.2503	2370.79	98.7351
2732	hsa-miR-224	1943.02	58.47	305.035	49.5346
3186	hsa-miR-224	2353.9	98.5607	369.806	50.5663
2959	hsa-miR-224	1951.29	90.4483	349.801	55.1895
3207	hsa-miR-23a	9527.64	150.022	13575.2	412.631
2980	hsa-miR-23a	9447.88	181.007	11907.9	316.153
3496	hsa-miR-23b	10493.7	228.111	8742.53	243.557
3269	hsa-miR-23b	9219.55	157.795	10765.8	402.143
3558	hsa-miR-23c	830.178	69.1687	328.935	51.1207
3104	hsa-miR-23c	668.841	42.1976	274.389	59.5556
3331	hsa-miR-23c	683.018	43.4489	351.43	72.3959
3589	hsa-miR-24	4016.57	96.4221	3181.93	194.459
3362	hsa-miR-24	3657.26	81.4673	4091.88	111.995
3455	hsa-miR-25	2303.87	79.0722	2873.6	172.104
3744	hsa-miR-26a	6752.93	192.057	5677.95	172.758
3517	hsa-miR-26a	6989.46	108.996	8061.48	285.121
3383	hsa-miR-26b	1455.36	64.9766	794.925	50.8975
3610	hsa-miR-26b	1502.65	66.3503	821.306	58.6434
3837	hsa-miR-26b	1584.83	98.1988	715.208	79.4044
3899	hsa-miR-27a	2131.67	72.4023	1333.19	77.6483
3672	hsa-miR-27a	2005.81	72.1501	1405.49	138.701
3445	hsa-miR-27a	2022.21	97.191	1486.63	103.895
3961	hsa-miR-27b	2531.33	72.1523	1669.27	86.699
3734	hsa-miR-27b	2476.67	88.2576	1661.89	108.826
3507	hsa-miR-27b	2457.82	55.0623	1945.91	128.29
3858	hsa-miR-2861	970.114	28.3641	361.631	65.366
3535	hsa-miR-2861	1025.84	43.2158	461.925	68.1471
3631	hsa-miR-2861	1014.8	47.3411	475.434	62.3084
414	hsa-miR-29a	3116.45	68.5741	4552.15	155.529
3879	hsa-miR-29a	3569.19	88.6612	5146.6	240.619
148	hsa-miR-29a	3094.14	80.2365	4438.82	259.057
625	hsa-miR-30d	649.406	29.9855	943.627	77.1202
1079	hsa-miR-30d	626.194	44.8095	862.673	61.3181
3590	hsa-miR-3185	350.421	36.7792	96.209	21.0599
3363	hsa-miR-3185	320.519	24.1189	137.81	27.4117
3136	hsa-miR-3185	306.462	31.9787	103.469	33.2043
3735	hsa-miR-3196	3182.51	91.8532	1319.33	94.3655
3962	hsa-miR-3196	3328.19	142.422	1362.67	114.956
3508	hsa-miR-3196	3043.41	94.2998	1489.92	114.767
910	hsa-miR-3197	132.491	19.149	43.9451	18.2481
3818	hsa-miR-320a	2577.34	51.9141	3236.75	140.416
2832	hsa-miR-320a	2094.59	53.6581	2639.82	155.239
2894	hsa-miR-320c	2161	46.1829	2760.09	130.982
3880	hsa-miR-320c	2587.15	61.5082	3051.41	131.673
2925	hsa-miR-320d	1196.44	39.8025	1659.19	99.2851
2956	hsa-miR-320e	811.484	29.2658	1139.47	106.909
223	hsa-miR-335	304.443	25.8427	105.17	35.1583
677	hsa-miR-335	248.812	34.4136	103.481	13.8315
450	hsa-miR-335	301.699	30.4044	134.465	33.8782
1246	hsa-miR-3613-3p	1460.41	87.9695	448.602	77.7254
1473	hsa-miR-3613-3p	1201.72	82.6342	280.16	71.7222
1700	hsa-miR-3613-3p	1124.55	97.5613	266.045	77.1625
2103	hsa-miR-3621	175.215	32.9714	47.6379	20.2232
1876	hsa-miR-3621	145.952	13.4619	69.751	16.9253
2537	hsa-miR-365	376.491	29.4357	112.842	38.1748
2310	hsa-miR-365	351.091	41.6756	124.109	39.4405
2083	hsa-miR-365	320.854	31.512	154.929	30.5791
2785	hsa-miR-3656	3279.67	97.7939	1572.02	109.479
2331	hsa-miR-3656	2835.02	73.215	1755.66	103.112
2558	hsa-miR-3656	3012.86	82.279	1979.86	107.148
3095	hsa-miR-3665	9507.3	136.365	5100.86	172.4
2868	hsa-miR-3665	8613.22	117.15	6310.76	171.293
2641	hsa-miR-3665	8165.01	128.919	5451.01	325.169
1154	hsa-miR-3921	11.6717	14.1787	93.5234	17.5807
2084	hsa-miR-423-5p	473.087	33.2549	823.469	80.8833
2311	hsa-miR-423-5p	537.352	44.1005	810.664	50.0461
2146	hsa-miR-424*	72.4425	17.6631	195.278	34.2505
2807	hsa-miR-4262	201.855	30.3801	450.666	74.7809
3262	hsa-miR-4284	660.997	30.364	1213.3	81.3993
3489	hsa-miR-4284	709.454	38.63	1299.36	92.8791
3716	hsa-miR-4284	705.272	55.9734	1148.75	104.676
1072	hsa-miR-449c	298.624	31.8527	706.484	82.7781
1599	hsa-miR-485-5p	186.413	21.5457	396.662	56.6552
2446	hsa-miR-498	617.378	27.9321	963.956	106.681
2935	hsa-miR-519a	417.796	62.9594	1079.73	140.671
2540	hsa-miR-564	224.326	17.4132	413.78	42.437
3222	hsa-miR-584	506.524	34.8724	891.991	101.923
2768	hsa-miR-584	529.722	24.7531	800.42	80.9637
506	hsa-miR-638	3637.94	77.8052	2082.91	82.2071
733	hsa-miR-638	3728.87	65.3628	1990.3	117.33
960	hsa-miR-638	3357.91	84.1823	1840.97	89.1767
1963	hsa-miR-720	4764.96	57.9293	8043.76	250.579
2190	hsa-miR-720	5414.93	142.109	8120.26	300.67
2417	hsa-miR-720	5340.68	92.4276	7383.46	261.982
2180	hsa-miR-762	710.785	17.71	344.721	51.683
2407	hsa-miR-762	815.884	54.9255	361.549	57.8473
2634	hsa-miR-762	761.696	43.4467	322.029	64.1773
2975	hsa-miR-874	192.5	20.6614	20.0115	17.7211
2521	hsa-miR-874	184.074	17.1605	33.2093	20.5432
2748	hsa-miR-874	207.368	31.951	21.6844	19.0816
3285	hsa-miR-888	235.356	29.3159	496.928	59.8712
3533	hsa-miR-9	458.416	29.9152	102.831	33.638
3306	hsa-miR-9	506.265	50.1483	80.5464	34.1719
3079	hsa-miR-9	413.058	28.9423	126.195	37.0074
3564	hsa-miR-9*	427.284	34.8122	89.586	25.6237
3337	hsa-miR-9*	447.213	58.8544	96.7228	35.3335
3719	hsa-miR-92a	8322.45	77.0427	10939.6	195.634
3265	hsa-miR-92a	8284.99	95.6748	12430.3	428.224
3492	hsa-miR-92a	9771.73	128.722	11802.1	242.477
3358	hsa-miR-92b	3315.6	116.821	4929.39	307.25
3812	hsa-miR-92b	3388.82	174.927	4313	133.473
3947	hsa-miR-98	569.561	51.5726	259.38	26.4699
2945	hsa-miR-98	333.937	30.3511	122.474	27.7472
216	hsa-miR-98	447.069	47.0325	162.159	36.9924
82	hsa-miR-99b	950.415	64.5756	350.835	57.4144
3038	hsa-miR-99b	727.426	49.9765	283.808	43.8762
309	hsa-miR-99b	788.573	45.6938	302.778	79.3812
260	hsa-let-7a*	35.4292	15.2982	36.3024	17.4617
487	hsa-let-7a*	16.7885	15.8062	14.0382	19.4175
33	hsa-let-7a*	25.3691	23.274	1	14.9093
64	hsa-let-7a-2*	49.5612	15.6712	18.2767	16.775
291	hsa-let-7a-2*	45.858	20.1115	29.6813	17.0313
518	hsa-let-7a-2*	38.5782	20.2066	13.0186	11.25
126	hsa-let-7b*	82.3793	17.2719	44.2301	19.7449
353	hsa-let-7b*	77.9065	14.9678	62.6477	31.9914
580	hsa-let-7b*	75.1804	22.6088	84.5103	32.8452
188	hsa-let-7c*	40.861	18.8395	28.4309	22.7777
415	hsa-let-7c*	40.1106	13.6974	31.7382	22.9845
642	hsa-let-7c*	31.5606	17.4031	18.4103	22.1426
250	hsa-let-7d*	370.98	37.8399	591.288	72.5122
766	hsa-let-7e*	40.4719	17.8508	5.63972	22.355
312	hsa-let-7e*	41.7865	17.3942	27.9867	17.806
539	hsa-let-7e*	42.9396	17.7107	52.5924	20.2287
601	hsa-let-7f-1*	58.0356	18.0098	83.64	21.6536
374	hsa-let-7f-1*	48.398	19.5375	29.8986	16.4922
828	hsa-let-7f-1*	49.0024	17.3321	41.7606	29.9185
632	hsa-let-7f-2*	29.414	11.2345	28.2188	18.6058
859	hsa-let-7f-2*	13.5259	17.997	11.8395	18.9429
405	hsa-let-7f-2*	18.6532	19.2707	4.08262	15.1146
694	hsa-let-7g*	66.9814	16.8031	92.4633	24.0723
921	hsa-let-7g*	58.9641	23.7292	36.2733	19.6548
467	hsa-let-7g*	60.3697	16.1722	44.8243	21.5066
952	hsa-let-7i	2847.28	86.4548	2418.46	211.529
983	hsa-let-7i*	31.2642	13.7702	8.97676	21.2272
529	hsa-let-7i*	47.905	13.2674	33.575	13.3142
756	hsa-let-7i*	42.806	15.1986	43.086	12.4711
560	hsa-miR-1	37.3777	15.1972	16.2254	24.6378
787	hsa-miR-1	22.2022	13.3103	40.3562	16.6216
1014	hsa-miR-1	17.0498	23.6177	1.74901	14.7321
849	hsa-miR-100*	62.7046	15.8467	81.8009	35.7839
622	hsa-miR-100*	20.7756	11.4222	13.1692	19.6242
1076	hsa-miR-100*	23.9539	16.2076	1.23209	24.1846
653	hsa-miR-101	26.4194	12.2608	28.9584	14.9861
880	hsa-miR-101	16.3712	12.9367	29.7931	22.6174
1107	hsa-miR-101	20.8895	13.1163	1	14.9452
911	hsa-miR-101*	27.9564	11.1008	34.8434	16.5865
684	hsa-miR-101*	29.9324	20.1727	11.54	17.4575
1138	hsa-miR-101*	19.5978	17.5229	16.1407	24.5429
1169	hsa-miR-103	1686.01	84.1864	1399.62	146.287
942	hsa-miR-103	1565.3	38.9451	1468.99	74.3035
746	hsa-miR-103-2*	51.3863	20.7639	26.2991	17.576
1200	hsa-miR-103-2*	35.1075	17.1356	22.6089	25.7074
973	hsa-miR-103-2*	51.4358	10.474	49.6812	12.7138
777	hsa-miR-103-as	34.3975	11.5542	30.2393	18.4526
1004	hsa-miR-103-as	31.9391	11.666	27.5566	21.4855
1231	hsa-miR-103-as	24.6778	16.9702	2.6562	25.7521
1035	hsa-miR-105	31.4129	7.31865	46.0021	14.8473
808	hsa-miR-105	47.6849	10.6244	38.3308	27.3414
1262	hsa-miR-105	25.7921	21.7657	7.35087	18.0193
1066	hsa-miR-105*	26.9434	15.6639	48.2826	19.9354
1293	hsa-miR-105*	23.0202	18.267	15.7469	23.0363
839	hsa-miR-105*	31.7605	17.7708	1	14.3613
870	hsa-miR-106a	2695.6	84.2988	2421.09	109.166
1324	hsa-miR-106a	2581.39	78.5463	2387.43	128.634
1097	hsa-miR-106a	2432.66	61.1586	2479.14	103.615
901	hsa-miR-106a*	26.2915	10.7203	18.1527	18.0385
1128	hsa-miR-106a*	15.8489	12.8983	31.1577	23.5721
1355	hsa-miR-106a*	3.10524	14.1779	9.79756	26.8672
1159	hsa-miR-106b	751.171	26.5351	965.43	70.3501
1386	hsa-miR-106b	761.302	51.1237	893.643	94.4355
932	hsa-miR-106b	852.338	44.3502	928.687	76.9689
1417	hsa-miR-106b*	76.8601	17.6953	36.7105	34.1385
1190	hsa-miR-106b*	56.6736	19.4959	85.9079	19.7538
963	hsa-miR-106b*	76.421	17.2202	63.6465	25.2311
994	hsa-miR-107	1476.28	51.873	1212.26	117.454
1448	hsa-miR-107	1483.75	79.0152	1241.77	98.3875
1221	hsa-miR-107	1329.23	35.092	1356.27	39.793
1479	hsa-miR-10a	132.718	24.15	45.4737	22.7321
1252	hsa-miR-10a	140.281	13.1437	97.9966	32.3788
1056	hsa-miR-10a*	29.3849	14.0721	21.0667	20.4086
1283	hsa-miR-10a*	29.3172	15.0206	22.0095	16.0307
1510	hsa-miR-10a*	1	14.4985	1	8.4611
1087	hsa-miR-10b	62.6717	11.4465	13.1878	15.5983
1541	hsa-miR-10b	44.4905	19.9426	8.02329	17.2707
1314	hsa-miR-10b	52.3778	27.5748	37.7185	23.0781
1118	hsa-miR-10b*	19.2013	13.5364	34.9049	22.6023
1345	hsa-miR-10b*	14.0154	10.4353	12.6561	16.9846
1572	hsa-miR-10b*	8.85659	21.5291	1	21.6329
1149	hsa-miR-1178	22.61	9.52179	10.1838	20.261
1376	hsa-miR-1178	13.9918	12.5811	30.8937	19.3311
1603	hsa-miR-1178	8.54256	17.5853	1.06387	12.6957
1180	hsa-miR-1179	14.6007	10.7437	26.4848	24.6052
1407	hsa-miR-1179	10.3776	9.4368	26.5909	16.9091
1634	hsa-miR-1179	10.5634	22.424	1	22.9418
1438	hsa-miR-1180	96.2527	17.6106	159.095	25.468
1211	hsa-miR-1180	95.9387	18.3824	108.429	28.5644
1665	hsa-miR-1180	110.687	12.2488	126.38	45.3417
1696	hsa-miR-1181	56.8563	15.6244	30.0687	15.7391
1242	hsa-miR-1181	57.8496	18.2295	64.1651	27.4645
1469	hsa-miR-1181	55.9774	15.9661	55.4502	27.972
1500	hsa-miR-1182	40.5268	15.7584	54.8462	24.7903
1273	hsa-miR-1182	51.6949	17.041	62.8338	31.6181
1727	hsa-miR-1182	34.1563	17.1834	30.0855	20.7132
1304	hsa-miR-1183	27.7331	12.5323	25.3279	18.4122
1531	hsa-miR-1183	24.8107	13.9059	22.7043	20.8929
1758	hsa-miR-1183	39.1467	21.9913	2.63925	18.9597
1335	hsa-miR-1184	22.4902	14.5018	28.9316	25.9536
1562	hsa-miR-1184	14.5806	8.7261	12.7995	17.4619
1789	hsa-miR-1184	1	16.317	2.11973	10.9942
1366	hsa-miR-1185	20.2153	14.2104	36.0589	18.4584
1593	hsa-miR-1185	7.11703	11.2958	30.7947	20.3699
1820	hsa-miR-1185	4.27412	24.2429	1	11.8077
1397	hsa-miR-1193	20.7726	10.726	23.7887	11.9493
1624	hsa-miR-1193	16.0097	14.2509	20.004	13.7519
1851	hsa-miR-1193	16.4652	36.0186	1	13.2287
1428	hsa-miR-1197	17.4473	22.5787	13.6202	13.4878
1655	hsa-miR-1197	2.71724	11.9498	17.1441	22.1755
1882	hsa-miR-1197	10.1892	22.9292	2.50176	20.2269
1686	hsa-miR-1200	4.54278	14.914	21.2683	14.5846
1459	hsa-miR-1200	6.2064	11.991	5.80404	17.2403
1913	hsa-miR-1200	1	27.6741	3.52241	15.1536
1944	hsa-miR-1202	42.5939	19.514	7.21925	12.5066
1490	hsa-miR-1202	43.1866	15.2161	50.491	28.7386
1717	hsa-miR-1202	44.096	24.4422	50.5388	25.5966
1521	hsa-miR-1203	21.7558	9.88719	31.1643	18.1719
1748	hsa-miR-1203	23.4498	7.47316	25.3749	13.312
1975	hsa-miR-1203	41.5521	22.2194	3.54724	20.9904
1779	hsa-miR-1204	19.8912	12.4589	39.9329	27.1313
1552	hsa-miR-1204	15.3331	15.2723	15.576	17.3723
2006	hsa-miR-1204	14.8696	15.5915	8.0621	24.7171
1810	hsa-miR-1205	11.5311	11.3793	22.3668	21.5024
1583	hsa-miR-1205	19.0132	10.3712	4.38608	19.2752
2037	hsa-miR-1205	10.1614	20.0978	1	14.0819
1614	hsa-miR-1206	10.592	14.1499	13.54	25.502
2068	hsa-miR-1206	9.14427	12.689	1	9.96849
1841	hsa-miR-1206	1	15.0968	3.42769	13.2724
1872	hsa-miR-1207-3p	14.7996	9.13888	35.9235	13.585
1645	hsa-miR-1207-3p	20.7283	13.5925	30.4181	17.5715
2099	hsa-miR-1207-3p	1.99425	18.0796	4.75689	15.2778
2130	hsa-miR-1207-5p	76.1851	20.3169	40.9864	28.5846
1676	hsa-miR-1207-5p	76.4328	14.5086	67.48	35.0939
1903	hsa-miR-1207-5p	59.0504	14.3605	60.3898	31.3023
2161	hsa-miR-1208	31.9987	11.3546	15.75	24.2067
1707	hsa-miR-1208	44.5103	16.5951	39.5479	23.2659
1934	hsa-miR-1208	39.5943	14.8284	39.8709	29.0236
1965	hsa-miR-122	8.8995	14.9962	18.9684	24.2065
1738	hsa-miR-122	9.07157	14.5866	12.0614	16.7796
2192	hsa-miR-122	1.61869	19.5018	1	15.8112
1769	hsa-miR-122*	1	19.7121	1	9.42933
1996	hsa-miR-122*	1	28.8037	1	8.24735
2223	hsa-miR-122*	1	22.634	1	11.4443
2027	hsa-miR-1224-3p	16.4686	16.1206	21.3754	16.8212
2254	hsa-miR-1224-3p	12.8586	18.2575	12.7628	21.4763
1800	hsa-miR-1224-3p	11.1677	18.2275	4.88837	17.6436
2285	hsa-miR-1224-5p	76.1685	20.4413	34.2954	25.4141
1831	hsa-miR-1224-5p	89.8	19.4311	54.9837	19.6528
2058	hsa-miR-1224-5p	55.1494	18.08	56.6367	15.9173
2316	hsa-miR-1225-3p	45.5751	20.7968	15.9447	22.4461
2089	hsa-miR-1225-3p	32.4333	12.1684	33.5379	20.6879
1862	hsa-miR-1225-3p	14.6729	11.592	24.8873	18.8751
2347	hsa-miR-1225-5p	41.3957	19.6544	27.3954	25.0285
2120	hsa-miR-1225-5p	44.3462	14.4428	41.4515	14.473
1893	hsa-miR-1225-5p	34.7095	25.4477	35.5367	28.034
2151	hsa-miR-1226	20.2996	11.2832	31.1072	23.7903
1924	hsa-miR-1226	22.7483	22.25	16.983	21.8189
2378	hsa-miR-1226	13.6704	16.7123	4.59793	12.5761
2182	hsa-miR-1226*	32.4857	12.4319	42.5721	28.6891
1955	hsa-miR-1226*	33.9165	13.65	27.722	23.015
2409	hsa-miR-1226*	38.4932	20.5673	22.4965	22.752
2440	hsa-miR-1227	20.5114	12.8141	24.3866	28.1661
2213	hsa-miR-1227	14.4279	12.0084	30.6737	15.4045
1986	hsa-miR-1227	8.48019	17.3089	7.97533	18.9853
2244	hsa-miR-1228	27.5197	14.9734	60.5253	26.8477
2017	hsa-miR-1228	34.3797	17.1855	11.859	23.218
2471	hsa-miR-1228	47.5578	16.1802	44.0418	24.3527
2502	hsa-miR-1228*	82.4887	21.3262	68.1564	33.0319
2275	hsa-miR-1228*	71.9378	15.6363	61.9652	22.5576
2048	hsa-miR-1228*	56.4424	18.0689	43.6775	33.7686
2533	hsa-miR-1229	42.5178	20.7025	28.0264	16.1917
2306	hsa-miR-1229	18.5232	13.3382	34.7569	23.8716
2079	hsa-miR-1229	14.2372	19.1028	14.0682	25.1836
2564	hsa-miR-1231	97.4895	36.5604	50.8583	28.0963
2110	hsa-miR-1231	57.99	22.2973	24.7466	30.719
2337	hsa-miR-1231	82.9708	13.5927	61.9392	28.2048
2368	hsa-miR-1233	31.758	14.7751	20.0835	15.2886
2141	hsa-miR-1233	22.3328	10.7923	15.2648	19.7847
2595	hsa-miR-1233	50.0534	20.0094	52.9497	28.9783
2626	hsa-miR-1234	54.3059	18.2194	73.0318	24.5547
2399	hsa-miR-1234	37.3755	8.99647	46.1019	21.264
2172	hsa-miR-1234	37.9039	19.9487	50.5973	35.7081
2657	hsa-miR-1236	28.2299	15.3715	19.9138	20.0421
2430	hsa-miR-1236	18.9116	11.9286	23.3801	16.4622
2203	hsa-miR-1236	4.73208	8.62866	17.6227	20.5547
2461	hsa-miR-1237	45.6438	11.9582	60.9596	19.5579
2234	hsa-miR-1237	33.3032	14.8307	40.8975	25.0459
2688	hsa-miR-1237	49.4171	14.5219	52.1765	25.2533
2492	hsa-miR-1238	52.3948	12.5453	73.9356	25.4979
2719	hsa-miR-1238	66.0633	15.0398	58.5415	26.2515
2265	hsa-miR-1238	43.1352	19.9507	44.6427	22.8445
2523	hsa-miR-124	32.8046	15.8226	89.6201	33.8763
2750	hsa-miR-124	47.2264	15.1798	43.1902	31.0904
2296	hsa-miR-124	31.9179	16.6124	24.5054	22.5727
2554	hsa-miR-124*	16.7352	13.4174	40.1188	23.1934
2781	hsa-miR-124*	24.7959	14.959	17.2038	17.7859
2327	hsa-miR-124*	2.38013	17.2453	1	10.7278
2812	hsa-miR-1243	18.4501	12.6549	15.0534	12.8469
2585	hsa-miR-1243	1	10.5547	14.2261	18.3408
2358	hsa-miR-1243	1	18.4456	1	8.87228
2843	hsa-miR-1244	35.0126	15.2276	17.3902	16.1744
2616	hsa-miR-1244	17.2933	15.2657	37.6013	17.4658
2389	hsa-miR-1244	7.17001	15.7468	15.3318	16.0124
2874	hsa-miR-1245	29.2853	15.3348	21.0496	23.6467
2647	hsa-miR-1245	14.1256	13.8405	17.5753	14.6914
2420	hsa-miR-1245	6.06646	7.94962	16.2866	18.9133
2709	hsa-miR-1247	33.865	13.0933	50.0125	21.0235
2936	hsa-miR-1247	32.6225	15.986	26.1156	14.0134
2482	hsa-miR-1247	20.6855	9.6845	21.4793	22.7609
2967	hsa-miR-1248	23.1038	24.3145	10.1305	14.0233
2740	hsa-miR-1248	1.26086	13.5096	12.5197	15.9605
2513	hsa-miR-1248	1	23.443	1	8.45879
2771	hsa-miR-1249	77.329	11.1071	142.037	49.1389
2544	hsa-miR-1249	60.8666	7.85316	91.9685	38.0672
2998	hsa-miR-1249	90.6648	19.9637	104.462	37.853
3029	hsa-miR-1250	37.7546	17.6755	32.5557	30.9125
2802	hsa-miR-1250	21.2513	16.1833	30.5513	19.8092
2575	hsa-miR-1250	8.79129	11.4145	19.5142	23.4087
2833	hsa-miR-1251	30.8561	13.7881	45.428	23.6644
3060	hsa-miR-1251	42.2913	12.6169	39.6774	16.2196
2606	hsa-miR-1251	13.4702	10.1077	29.2021	16.5813
2864	hsa-miR-1252	11.7734	15.1115	23.5706	14.514
2637	hsa-miR-1252	1.55049	19.8527	1.81122	15.3706
3091	hsa-miR-1252	34.4573	24.4162	1	15.5376
2895	hsa-miR-1253	21.1309	8.42556	24.1321	11.8534
3122	hsa-miR-1253	29.6977	8.98059	29.6297	25.2676
2668	hsa-miR-1253	13.813	11.8224	21.3756	20.1619
2926	hsa-miR-1254	47.9056	11.1858	31.4648	19.7252
3153	hsa-miR-1254	64.6539	16.6507	79.839	41.69
2699	hsa-miR-1254	27.4265	16.2338	26.3043	34.3284
3184	hsa-miR-1255a	32.1949	19.137	16.0815	23.7424
2957	hsa-miR-1255a	20.2384	12.5198	12.2716	15.7098
2730	hsa-miR-1255a	4.50696	20.3489	1	14.3533
3215	hsa-miR-1255b	40.8442	10.309	17.3974	26.6537
2988	hsa-miR-1255b	28.9129	8.52083	22.672	14.1508
2761	hsa-miR-1255b	5.67653	21.0391	1	14.9509
3246	hsa-miR-1256	23.7363	8.70088	15.1657	17.1502
2792	hsa-miR-1256	1	8.84106	1.6491	12.9654
3050	hsa-miR-1257	32.0332	19.5094	66.8335	23.188
3277	hsa-miR-1257	47.8872	15.203	22.3707	24.2003
2823	hsa-miR-1257	7.76749	6.46351	1.93428	16.7367
3308	hsa-miR-1258	60.3781	23.1291	20.7078	32.4408
3081	hsa-miR-1258	36.6483	21.1866	43.4815	13.0194
2854	hsa-miR-1258	13.7707	19.2335	3.88798	23.4255
3339	hsa-miR-125a-3p	119.59	16.1474	47.7709	30.0238
3112	hsa-miR-125a-3p	100.078	18.9482	58.9673	20.3982
2885	hsa-miR-125a-3p	71.0018	20.0368	32.9734	20.6321
3432	hsa-miR-125b-1*	66.186	21.908	12.3678	13.1827
2978	hsa-miR-125b-1*	40.5064	15.2212	8.20205	15.0626
3205	hsa-miR-125b-1*	50.2712	22.3427	42.6206	26.7147
3236	hsa-miR-125b-2*	42.1323	14.07	59.0026	28.596
3463	hsa-miR-125b-2*	48.9767	18.0857	39.7045	17.8268
3009	hsa-miR-125b-2*	24.1216	25.7328	10.4368	15.5915
3267	hsa-miR-126	120.9	17.3527	141.136	23.0194
3494	hsa-miR-126	133.646	29.3608	113.528	34.3126
3040	hsa-miR-126	104.366	13.2897	94.8881	30.5991
3298	hsa-miR-126*	27.3115	16.2821	44.8247	28.5065
3525	hsa-miR-126*	37.6971	25.9846	15.6403	13.3368
3071	hsa-miR-126*	14.8987	9.02411	8.7103	18.4467
3556	hsa-miR-1260	171.424	28.1497	126.894	30.6059
3102	hsa-miR-1260	110.458	21.534	108.248	32.59
3329	hsa-miR-1260	153.018	26.4149	155.081	36.9386
3587	hsa-miR-1260b	3255.84	138.514	3694.74	169.178
3391	hsa-miR-1261	32.5538	10.6358	66.6216	33.8981
3164	hsa-miR-1261	29.4085	13.7758	11.4236	28.1875
3618	hsa-miR-1261	54.498	16.2148	48.8842	22.1973
3422	hsa-miR-1262	32.1243	10.5345	54.894	23.0407
3649	hsa-miR-1262	37.6497	15.9345	33.2452	22.0758
3195	hsa-miR-1262	20.6391	16.95	11.7115	17.7824
3453	hsa-miR-1263	45.5894	15.4747	70.6304	25.0164
3680	hsa-miR-1263	59.7011	21.4905	44.7014	19.6329
3226	hsa-miR-1263	31.6447	11.9161	32.165	23.7645
3711	hsa-miR-1264	36.057	17.4716	1	8.37172
3484	hsa-miR-1264	29.1794	12.0912	65.1245	17.4465
3257	hsa-miR-1264	14.1981	15.4351	13.1466	20.597
3742	hsa-miR-1265	44.0057	20.8758	20.6085	23.5593
3515	hsa-miR-1265	41.8249	10.9372	65.877	27.137
3288	hsa-miR-1265	20.0902	12.7263	30.1524	22.6641
3546	hsa-miR-1266	62.9666	15.4672	94.0851	36.1169
3773	hsa-miR-1266	57.5596	15.3	44.0974	33.9238
3319	hsa-miR-1266	42.9039	12.9926	52.1999	30.9207
3577	hsa-miR-1267	52.3745	14.7847	61.725	22.1307
3350	hsa-miR-1267	26.2369	16.5621	49.8084	29.6869
3804	hsa-miR-1267	27.968	16.5186	43.3731	26.1645
3381	hsa-miR-1268	512.062	30.4448	777.927	94.5002
3835	hsa-miR-1268	530.473	27.2347	600.98	74.3972
3866	hsa-miR-1269	66.2425	26.0898	28.3654	18.7741
3639	hsa-miR-1269	56.7381	15.3952	73.0788	21.9199
3412	hsa-miR-1269	37.2131	9.62837	41.5028	19.0627
3897	hsa-miR-1270	50.8472	17.3518	35.524	23.4465
3443	hsa-miR-1270	30.5	16.4504	45.3339	20.026
3670	hsa-miR-1270	57.1005	14.4793	62.0323	27.64
3928	hsa-miR-1271	61.1181	23.0179	41.4067	21.4718
3701	hsa-miR-1271	72.5563	15.4674	71.723	26.9591
3474	hsa-miR-1271	56.4191	17.6361	58.0153	25.0926
3959	hsa-miR-1272	42.7939	18.074	11.731	17.3273
3732	hsa-miR-1272	42.181	16.3917	49.9946	27.5064
3505	hsa-miR-1272	29.7882	14.9281	17.365	25.8684
311	hsa-miR-1273	44.6843	16.3134	16.7718	32.0046
3763	hsa-miR-1273	42.5405	15.9597	34.8104	29.1469
3536	hsa-miR-1273	20.9238	14.4246	16.994	16.9705
342	hsa-miR-1273c	52.13	16.5166	17.8361	18.4438
3567	hsa-miR-1273c	60.0372	14.431	38.2487	29.1696
3794	hsa-miR-1273c	63.9987	13.6044	45.8511	29.3263
3598	hsa-miR-1273d	55.9207	12.91	34.3468	27.4456
3825	hsa-miR-1273d	64.7555	13.8194	75.052	33.9611
373	hsa-miR-1273d	48.5079	25.1931	20.0744	25.3477
404	hsa-miR-1273e	52.0372	11.5322	1	14.9919
3629	hsa-miR-1273e	32.3724	14.6068	62.1261	38.5607
3856	hsa-miR-1273e	61.3879	19.475	54.7559	17.7754
3660	hsa-miR-127-3p	53.5708	11.0093	71.0924	26.6711
621	hsa-miR-127-3p	55.0943	18.6124	44.1757	29.3865
3887	hsa-miR-127-3p	79.6653	19.5838	75.786	26.6955
652	hsa-miR-1274a	110.623	16.6457	74.212	31.9645
3918	hsa-miR-1274a	155.887	32.9837	130.147	34.0452
3691	hsa-miR-1274a	123.535	19.1838	119.134	39.7573
683	hsa-miR-1274b	250.477	17.5587	138.089	36.4184
3949	hsa-miR-1274b	330.338	29.5661	201.112	54.5469
3722	hsa-miR-1274b	248.517	24.136	202.697	67.5339
3753	hsa-miR-1275	826.701	37.8776	945.316	94.2952
22	hsa-miR-1275	679.373	38.4245	741.512	73.1257
714	hsa-miR-1275	755.496	43.174	749.618	95.3192
3784	hsa-miR-127-5p	54.1864	19.6512	38.9939	24.0644
53	hsa-miR-127-5p	24.6534	16.7339	20.47	21.5163
745	hsa-miR-127-5p	32.8124	19.4143	13.8063	18.34
3815	hsa-miR-1276	66.2938	13.8518	44.6016	22.5284
776	hsa-miR-1276	45.1687	18.2214	45.7987	25.2672
84	hsa-miR-1276	42.1565	29.0721	37.227	19.611
3846	hsa-miR-1277	34.1972	14.3186	24.9038	30.5645
807	hsa-miR-1277	18.4572	12.1819	16.3054	16.4669
115	hsa-miR-1277	12.1351	22.1044	2.56223	17.555
3877	hsa-miR-1278	53.6858	16.2115	27.9443	18.8579
838	hsa-miR-1278	89.4891	34.6097	109.38	35.7711
146	hsa-miR-1278	26.176	14.6232	10.6831	23.9688
3908	hsa-miR-1279	41.7856	14.3944	21.3671	14.1138
177	hsa-miR-1279	20.7539	15.2354	13.6382	13.9793
869	hsa-miR-1279	30.7333	16.6086	7.19251	21.1555
900	hsa-miR-128	373.648	19.0793	497.523	55.5595
208	hsa-miR-128	370.141	47.2958	514.106	84.6411
3939	hsa-miR-128	406.999	27.2374	499.604	73.6846
962	hsa-miR-1281	99.1966	16.5452	85.1884	35.8884
270	hsa-miR-1281	106.078	30.38	93.6583	42.6929
43	hsa-miR-1281	137.176	17.8868	129.271	28.8849
74	hsa-miR-1282	40.1388	13.1692	33.2916	29.2652
993	hsa-miR-1282	28.2664	13.9353	25.8012	17.8754
301	hsa-miR-1282	22.7946	22.4087	2.78576	17.5322
105	hsa-miR-1283	39.5786	9.67793	29.0581	19.9232
1024	hsa-miR-1283	27.2957	15.4107	3.138	16.3547
332	hsa-miR-1283	14.9851	11.604	5.20748	18.8884
136	hsa-miR-1284	47.2281	14.9445	39.3242	15.7108
1055	hsa-miR-1284	95.8783	18.3466	100.409	33.6454
363	hsa-miR-1284	22.6586	15.9836	13.4027	23.8808
2729	hsa-miR-1285	33.1679	15.8454	13.2195	13.5822
394	hsa-miR-1285	45.5717	17.9047	23.3609	24.7437
167	hsa-miR-1285	58.9271	14	42.6346	28.5926
198	hsa-miR-1286	65.105	19.4576	52.3578	32.3204
425	hsa-miR-1286	48.8232	18.6551	45.3148	28.0529
2760	hsa-miR-1286	26.7185	11.4219	30.0866	20.4994
3	hsa-miR-1287	43.2506	15.9197	4.09877	18.0626
230	hsa-miR-1287	55.9101	16.0983	56.7252	29.8045
457	hsa-miR-1287	29.0649	17.8361	16.0448	14.2708
34	hsa-miR-1288	53.5974	15.8821	25.7124	16.903
488	hsa-miR-1288	52.8664	20.1006	39.5571	23.961
261	hsa-miR-1288	51.6581	15.769	63.3524	25.4421
292	hsa-miR-1289	41.828	13.607	28.9233	22.9326
519	hsa-miR-1289	37.7789	12.1016	28.0105	18.3827
65	hsa-miR-1289	35.365	17.696	8.76425	11.1671
323	hsa-miR-129*	43.5116	13.4274	37.7699	26.6103
550	hsa-miR-129*	28.2357	15.3819	27.9945	23.5668
96	hsa-miR-129*	40.9075	21.3065	13.0026	23.8928
385	hsa-miR-1291	70.8781	16.2729	61.7754	17.2045
612	hsa-miR-1291	42.0224	12.0884	50.9956	23.2717
158	hsa-miR-1291	61.4112	19.742	54.9255	23.3713
189	hsa-miR-1292	89.2399	21.6606	34.1068	27.65
416	hsa-miR-1292	126.352	36.3493	170.325	65.9237
643	hsa-miR-1292	64.6454	17.2844	64.5887	23.5708
220	hsa-miR-1293	45.2328	13.0901	19.1774	15.2041
674	hsa-miR-1293	46.4658	20.3667	34.5687	22.3295
447	hsa-miR-1293	37.5981	18.8048	39.5628	12.9527
705	hsa-miR-129-3p	37.3769	16.9221	49.9202	23.0738
478	hsa-miR-129-3p	51.3528	12.0396	52.7827	21.811
251	hsa-miR-129-3p	34.6627	20.6901	15.2259	19.0705
282	hsa-miR-1294	47.6367	17.8901	10.7639	19.2048
509	hsa-miR-1294	42.2168	14.9649	45.9737	18.4773
736	hsa-miR-1294	43.6509	9.40134	42.7339	16.7583
767	hsa-miR-1295	52.7626	18.1539	83.9774	34.0187
540	hsa-miR-1295	70.7435	16.0319	96.6721	32.6215
313	hsa-miR-1295	75.0948	21.1249	62.0174	20.6006
344	hsa-miR-129-5p	93.1535	38.8194	47.1263	34.1923
571	hsa-miR-129-5p	67.657	14.2772	47.6186	21.7805
798	hsa-miR-129-5p	77.3249	17.7058	60.2934	26.5704
375	hsa-miR-1296	57.8677	17.7511	32.2642	23.0397
829	hsa-miR-1296	69.7907	17.8678	53.8042	20.3565
602	hsa-miR-1296	66.629	18.625	69.9621	26.0005
860	hsa-miR-1297	45.1529	15.9476	51.2868	12.3749
633	hsa-miR-1297	80.2027	20.8309	86.2025	40.1837
406	hsa-miR-1297	43.7911	24.7533	28.1388	28.9914
437	hsa-miR-1298	36.5648	9.46284	6.90844	14.2096
891	hsa-miR-1298	40.2273	15.958	22.3567	18.0295
664	hsa-miR-1298	25.7385	10.9959	43.8651	25.1292
695	hsa-miR-1299	33.6219	15.1165	63.0524	13.2474
468	hsa-miR-1299	32.9695	13.6808	16.2834	17.838
922	hsa-miR-1299	28.6263	12.7978	25.457	19.3661
726	hsa-miR-1301	64.6618	8.84281	104.233	16.6825
499	hsa-miR-1301	90.3758	21.4479	44.5674	25.7193
953	hsa-miR-1301	63.951	22.4822	81.6474	33.4659
757	hsa-miR-1302	28.9872	10.6124	36.4299	17.6978
984	hsa-miR-1302	28.1076	10.444	28.6044	19.0755
530	hsa-miR-1302	26.043	14.5049	31.255	23.296
561	hsa-miR-1303	51.4221	15.6449	10.1295	18.2608
788	hsa-miR-1303	62.6242	14.916	49.8272	12.6999
1015	hsa-miR-1303	49.768	12.6178	38.6124	23.8499
592	hsa-miR-1304	36.3907	17.303	17.8463	15.2922
819	hsa-miR-1304	43.5613	9.41612	51.0732	27.2239
1046	hsa-miR-1304	30.5496	15.5316	29.8307	26.7892
1077	hsa-miR-1305	39.1605	17.5467	30.1064	15.2985
850	hsa-miR-1305	44.5829	17.0725	44.4447	20.4384
623	hsa-miR-1305	42.5696	25.5792	7.43408	21.3565
1108	hsa-miR-1306	66.6843	15.4646	35.4491	21.6886
881	hsa-miR-1306	45.4843	14.8826	63.1154	22.1715
654	hsa-miR-1306	48.3992	12.3095	41.1024	14.0656
943	hsa-miR-130a	107.166	12.5661	158.548	32.5569
716	hsa-miR-130a	116.312	21.3741	109.314	29.0247
1170	hsa-miR-130a	124.027	14.2184	121.286	28.735
974	hsa-miR-130a*	28.0199	11.1104	41.2265	19.8044
1201	hsa-miR-130a*	29.9476	19.3608	27.8141	22.1031
747	hsa-miR-130a*	27.0751	15.7997	24.8086	26.3582
1005	hsa-miR-130b	102.919	10.82	161.86	27.615
778	hsa-miR-130b	102.072	19.5199	143.184	33.1356
1232	hsa-miR-130b	114.815	23.461	133.545	30.9221
1263	hsa-miR-130b*	36.4458	17.6168	8.03091	19.7331
1036	hsa-miR-130b*	28.5995	16.6723	51.1854	10.907
809	hsa-miR-130b*	26.4738	12.2299	16.5799	20.8149
840	hsa-miR-132	181.888	16.218	159.135	27.1581
1067	hsa-miR-132	177.622	24.6519	191.4	31.5476
1294	hsa-miR-132	174.366	14.8477	180.634	46.2555
1098	hsa-miR-132*	21.3342	13.9753	47.1354	19.6607
1325	hsa-miR-132*	29.6092	21.0969	39.1411	23.2645
871	hsa-miR-132*	28.4111	14.6057	33.5212	23.5713
1356	hsa-miR-1321	50.1238	16.1087	24.8446	18.1832
1129	hsa-miR-1321	26.6459	9.48852	37.4934	16.0653
902	hsa-miR-1321	33.2547	18.7727	31.199	24.0445
1387	hsa-miR-1322	40.8361	16.6215	24.2422	18.5741
1160	hsa-miR-1322	24.9812	10.6025	39.192	20.1526
933	hsa-miR-1322	34.9055	9.97137	42.5568	27.7881
1191	hsa-miR-1323	17.5594	12.4705	38.9842	17.5378
1418	hsa-miR-1323	38.6623	14.3581	30.8627	19.7831
964	hsa-miR-1323	36.6137	20.6994	23.3991	27.1227
995	hsa-miR-1324	33.3619	21.6023	19.3967	23.3517
1449	hsa-miR-1324	20.9037	18.9994	13.7655	11.5761
1222	hsa-miR-1324	6.79111	13.0924	18.975	16.7505
1253	hsa-miR-133a	34.7004	16.4777	45.2637	16.2764
1480	hsa-miR-133a	37.9265	16.1107	30.0985	19.9242
1026	hsa-miR-133a	52.0767	19.381	44.9514	22.6642
1284	hsa-miR-133b	26.847	14.1152	41.1119	19.6421
1511	hsa-miR-133b	26.8069	13.1571	34.001	22.1285
1057	hsa-miR-133b	34.7958	12.0413	38.306	17.8523
1542	hsa-miR-134	46.4561	16.827	39.1382	32.2751
1315	hsa-miR-134	42.4861	11.8728	48.0025	20.0582
1088	hsa-miR-134	41.6254	10.3839	40.2689	21.3104
1573	hsa-miR-135a	19.0842	17.0585	18.0268	19.4596
1119	hsa-miR-135a	11.2357	16.9966	16.6068	18.6412
1346	hsa-miR-135a	3.98513	11.9904	14.7974	19.1654
1604	hsa-miR-135a*	37.259	18.337	21.5984	18.3805
1150	hsa-miR-135a*	45.3669	14.4077	30.4368	27.1139
1377	hsa-miR-135a*	30.0225	16.0619	49.6015	27.6224
1635	hsa-miR-135b	22.0171	11.4198	11.8296	17.2278
1181	hsa-miR-135b	15.1657	16.5565	14.9192	19.134
1408	hsa-miR-135b	2.78799	18.101	18.5709	16.9289
1212	hsa-miR-135b*	21.6626	11.8323	38.663	31.1968
1666	hsa-miR-135b*	21.9017	15.3606	27.7744	21.0092
1439	hsa-miR-135b*	15.1181	16.819	35.934	21.5142
1697	hsa-miR-136	10.2547	13.4604	13.7953	16.4118
1243	hsa-miR-136	7.03482	13.882	3.39329	19.2868
1470	hsa-miR-136	1	16.3117	12.483	15.7216
1274	hsa-miR-136*	9.90955	17.9423	8.33912	14.3511
1501	hsa-miR-136*	1	16.5883	14.4863	18.997
1728	hsa-miR-136*	6.62641	16.9852	1	11.7605
1759	hsa-miR-137	15.6869	17.6757	28.0468	23.2501
1305	hsa-miR-137	9.87545	12.6472	18.237	15.7768
1532	hsa-miR-137	1	5.47138	18.2441	11.8195
1336	hsa-miR-138	45.6418	20.8128	24.6525	21.5247
1790	hsa-miR-138	38.5757	15.7009	26.6295	33.7222
1563	hsa-miR-138	30.7076	10.3989	37.9501	20.4245
1594	hsa-miR-138-1*	21.0356	14.181	46.2246	16.7371
1821	hsa-miR-138-1*	37.0797	17.3134	13.381	16.6147
1367	hsa-miR-138-1*	39.5012	13.4864	17.7307	20.0774
1398	hsa-miR-138-2*	19.8721	15.5317	26.4715	19.033
1852	hsa-miR-138-2*	20.2133	20.1992	7.78108	20.7725
1625	hsa-miR-138-2*	2.09889	10.005	11.5621	11.7197
1883	hsa-miR-139-3p	43.4537	18.3034	30.3859	28.5826
1429	hsa-miR-139-3p	37.4302	18.4146	29.0268	16.0085
1656	hsa-miR-139-3p	15.202	7.69916	40.5767	26.889
1460	hsa-miR-139-5p	29.3135	11.8708	51.7706	20.5845
1687	hsa-miR-139-5p	24.5137	13.7547	31.3418	15.7794
1914	hsa-miR-139-5p	23.9043	24.3333	11.0581	21.7709
1718	hsa-miR-140-3p	42.2637	14.2901	32.7255	21.9686
1945	hsa-miR-140-3p	50.1813	16.6299	39.6319	26.4852
1491	hsa-miR-140-3p	56.5562	12.9648	50.3973	23.6
1522	hsa-miR-140-5p	12.7358	10.2312	6.13108	13.7033
1976	hsa-miR-140-5p	18.6106	15.5844	3.82054	17.0883
1749	hsa-miR-140-5p	1	14.3291	7.79595	14.1089
2007	hsa-miR-141	89.9612	20.4913	61.3083	27.3824
1780	hsa-miR-141	71.915	13.8983	57.3023	18.3031
1553	hsa-miR-141	59.7637	14.294	65.6195	32.6411
1811	hsa-miR-141*	12.5725	13.637	3.82261	19.2241
2038	hsa-miR-141*	12.0273	16.9464	1	10.7836
1584	hsa-miR-141*	1	11.8482	11.5566	18.8397
1615	hsa-miR-142-3p	11.4098	11.4945	3.2301	15.7393
1842	hsa-miR-142-3p	1.54418	9.3852	5.86773	13.9912
2069	hsa-miR-142-3p	1	26.9499	1	7.9415
2100	hsa-miR-142-5p	8.40693	13.1641	5.62844	15.6339
1646	hsa-miR-142-5p	1	15.9152	20.0142	15.6093
1873	hsa-miR-142-5p	1	10.8294	7.88686	13.7497
1677	hsa-miR-143	28.8984	14.659	54.6878	18.4197
2131	hsa-miR-143	23.8752	20.5376	26.6563	17.7136
1904	hsa-miR-143	12.3016	7.38254	31.1238	31.6616
1708	hsa-miR-143*	19.5232	12.9729	31.9764	14.8266
1935	hsa-miR-143*	18.4859	9.10009	22.9311	18.7879
2162	hsa-miR-143*	23.115	16.1685	10.7516	15.487
1966	hsa-miR-144	5.99682	14.3974	2.10511	11.5087
1739	hsa-miR-144	10.2063	15.5661	1	10.1603
2193	hsa-miR-144	1	16.0688	1.24848	16.2567
1997	hsa-miR-144*	1	10.8482	1.93737	14.4604
2224	hsa-miR-144*	1	15.609	6.84792	13.4834
1770	hsa-miR-144*	1	20.3204	1	6.57999
2255	hsa-miR-145	19.1956	10.4458	52.4604	29.4831
2028	hsa-miR-145	10.831	19.3722	33.3074	27.8592
1801	hsa-miR-145	7.47157	10.7443	30.5701	17.4078
2286	hsa-miR-145*	17.237	15.1981	1	12.4736
1832	hsa-miR-145*	1	15.4302	7.13566	16.3377
2059	hsa-miR-145*	1	13.4616	1	10.9081
2317	hsa-miR-1468	14.994	18.5133	17.3021	16.6674
2090	hsa-miR-1468	3.29209	10.1079	6.76104	14.9018
1863	hsa-miR-1468	1	12.3597	20.5997	19.7505
2121	hsa-miR-1469	275.528	31.9933	148.829	35.0957
1894	hsa-miR-1469	264.872	27.2139	157.004	52.781
2379	hsa-miR-146a	27.0107	14.0467	9.76228	19.0333
2152	hsa-miR-146a	18.3654	19.4273	11.6053	13.2796
1925	hsa-miR-146a	12.4257	17.3213	14.392	22.2001
2183	hsa-miR-146a*	1	13.063	6.60692	12.8065
2410	hsa-miR-146a*	5.32373	15.5083	1	11.5866
1956	hsa-miR-146a*	1	18.0999	1	12.3183
2441	hsa-miR-146b-3p	24.0325	14.2483	23.7256	24.6053
2214	hsa-miR-146b-3p	5.75291	9.26161	19.18	24.7643
1987	hsa-miR-146b-3p	1.75566	12.2081	20.6372	14.5225
2472	hsa-miR-146b-5p	25.4957	10.4257	20.4255	24.2962
2245	hsa-miR-146b-5p	13.3525	12.7864	13.8499	16.3516
2018	hsa-miR-146b-5p	13.3728	13.82	10.6668	13.3092
2503	hsa-miR-147	18.4646	16.1339	13.1423	17.4154
2276	hsa-miR-147	15.4956	24.7059	10.9703	18.6328
2049	hsa-miR-147	13.0612	15.7354	1.81023	15.325
2534	hsa-miR-1470	35.1971	18.8063	62.9341	24.6437
2307	hsa-miR-1470	34.8746	10.3693	35.9443	22.5447
2080	hsa-miR-1470	23.8965	23.105	32.2328	24.4673
2565	hsa-miR-1471	47.0788	17.0952	23.9386	11.0965
2338	hsa-miR-1471	29.9717	16.817	34.8772	28.8281
2111	hsa-miR-1471	24.6384	16.7562	15.1375	12.5975
2596	hsa-miR-147b	31.8038	21.9366	26.2669	15.5574
2369	hsa-miR-147b	7.03787	10.496	16.8099	14.7836
2142	hsa-miR-147b	2.33883	11.8365	11.0523	23.2242
2400	hsa-miR-148a	15.2126	10.3627	53.8152	19.8011
2627	hsa-miR-148a	43.4183	14.4626	49.8646	20.6272
2173	hsa-miR-148a	9.48793	17.2687	16.6678	19.314
2658	hsa-miR-148a*	13.3042	9.98241	7.02146	16.6946
2431	hsa-miR-148a*	1	12.2956	14.8992	13.3983
2204	hsa-miR-148a*	1	22.062	1.60771	14.1484
2689	hsa-miR-148b	84.3421	24.2093	42.5689	27.6673
2235	hsa-miR-148b	51.2513	17.3857	23.8797	20.3876
2462	hsa-miR-148b	65.5801	17.1925	42.7057	21.1142
2720	hsa-miR-148b*	25.8044	15.884	14.2607	20.7523
2493	hsa-miR-148b*	3.8929	9.22752	10.1335	13.7422
2266	hsa-miR-148b*	1	25.4505	1	9.95797
2524	hsa-miR-149	21.8402	10.39	51.5274	33.342
2751	hsa-miR-149	48.16	12.9347	45.0966	20.0405
2297	hsa-miR-149	21.6567	19.5623	9.4187	18.3809
2813	hsa-miR-150	34.6801	19.6802	35.4663	20.0559
2586	hsa-miR-150	22.0988	11.3146	34.121	20.736
2359	hsa-miR-150	3.83489	13.3768	16.4768	23.0328
2875	hsa-miR-151-3p	550.155	39.065	430.147	57.5804
2421	hsa-miR-151-3p	454.691	23.3276	388.576	54.5125
2648	hsa-miR-151-3p	451.912	20.9989	437.88	44.2736
2906	hsa-miR-151-5p	2121.43	93.4417	1921.52	195.557
2679	hsa-miR-151-5p	1805.06	75.5754	1717.92	73.827
2452	hsa-miR-151-5p	1812.32	71.0817	1770.55	119.138
2710	hsa-miR-152	25.9489	10.8706	43.0055	22.491
2937	hsa-miR-152	39.5928	21.4287	23.4316	16.5939
2483	hsa-miR-152	19.3721	11.9054	31.138	18.4328
2968	hsa-miR-153	35.6551	13.0342	30.1567	29.8344
2514	hsa-miR-153	13.2542	12.2168	1	19.7818
2545	hsa-miR-1537	1.89319	10.8529	6.09427	14.6376
2999	hsa-miR-1537	23.9054	15.6681	1	13.0863
2772	hsa-miR-1537	1	13.6871	21.9087	17.5962
3030	hsa-miR-1538	52.6804	25.4229	24.6954	23.0809
2576	hsa-miR-1538	28.1635	13.3009	20.378	25.5443
2803	hsa-miR-1538	44.5702	11.7607	48.1505	17.3698
2834	hsa-miR-1539	18.4088	14.557	45.9735	16.0066
2607	hsa-miR-1539	22.059	8.73276	34.4733	22.3499
3061	hsa-miR-1539	50.73	11.9609	74.958	31.9434
3092	hsa-miR-154	31.1694	13.4568	45.91	22.8445
2865	hsa-miR-154	16.7828	8.66109	21.6878	11.1674
2638	hsa-miR-154	6.35571	15.1322	1	15.11
3123	hsa-miR-154*	42.3884	17.5719	25.5258	28.646
2669	hsa-miR-154*	11.6281	16.3562	4.95676	14.9834
2896	hsa-miR-154*	1	10.65	9.83233	18.6911
2927	hsa-miR-155	62.7537	14.571	92.5077	27.9896
3154	hsa-miR-155	96.9552	21.8941	107.667	27.7165
2700	hsa-miR-155	50.979	16.4869	56.8953	24.5457
3185	hsa-miR-155*	29.802	16.281	22.5623	24.1623
2958	hsa-miR-155*	1	11.4116	7.91014	13.8985
2731	hsa-miR-155*	8.10416	18.5442	1	12.0307
2762	hsa-miR-15a	215.076	21.5529	89.096	32.5811
3247	hsa-miR-15a*	52.1032	20.2606	37.5468	19.979
3020	hsa-miR-15a*	25.7716	15.4748	39.3534	18.3621
2793	hsa-miR-15a*	18.889	13.9619	7.48872	20.914
2824	hsa-miR-15b	4687.15	85.4269	5067.16	181.719
3278	hsa-miR-15b	5630.18	163.465	5592.38	193.936
3082	hsa-miR-15b*	37.8203	10.9511	56.6392	23.0238
3309	hsa-miR-15b*	55.0146	18.2093	53.9851	19.5801
2855	hsa-miR-15b*	34.227	18.1457	16.1277	20.822
3340	hsa-miR-16	4474.72	202.126	4720.18	150.492
3144	hsa-miR-16-1*	32.0907	12.8021	49.3135	24.6577
3371	hsa-miR-16-1*	53.9648	18.7096	51.0925	12.8729
2917	hsa-miR-16-1*	12.7284	16.1916	7.53404	13.1086
3402	hsa-miR-16-2*	88.5983	16.3795	53.9074	29.7884
2948	hsa-miR-16-2*	56.0702	13.7946	33.0386	20.3767
3175	hsa-miR-16-2*	57.0178	15.3846	69.3714	25.789
2979	hsa-miR-17	2637.41	86.3011	2634.45	134.25
3464	hsa-miR-17*	60.7971	13.0347	63.1745	18.8931
3237	hsa-miR-17*	335.789	22.8078	993.344	122.131
3010	hsa-miR-17*	23.8868	10.4886	14.7469	15.1118
3041	hsa-miR-181a	559.415	52.5029	709.711	30.6799
3495	hsa-miR-181a	637.757	58.846	677.143	58.904
3299	hsa-miR-181a*	31.4609	11.4516	55.8323	26.4765
3526	hsa-miR-181a*	50.789	17.3705	37.7732	16.2916
3072	hsa-miR-181a*	21.7106	16.6895	26.8561	14.4548
3557	hsa-miR-181a-2*	59.9259	20.6789	47.3909	13.715
3330	hsa-miR-181a-2*	54.5204	11.8656	68.0345	24.5816
3103	hsa-miR-181a-2*	31.7316	17.4643	58.0346	41.1788
3588	hsa-miR-181b	617.214	38.9731	460.108	65.7335
3361	hsa-miR-181b	533.499	20.7357	616.672	69.1415
3134	hsa-miR-181b	510.265	20.4731	458.943	57.2014
3165	hsa-miR-181c	114.64	15.9187	157.185	32.4293
3392	hsa-miR-181c	121.754	12.7538	176.606	50.122
3619	hsa-miR-181c	150.378	21.9078	163.258	27.1812
3650	hsa-miR-181c*	62.1917	20.1295	42.1717	15.0277
3423	hsa-miR-181c*	55.0279	12.0125	71.0045	19.8439
3196	hsa-miR-181c*	28.7099	17.3596	30.6424	17.1772
3681	hsa-miR-181d	199.657	31.3037	91.3267	19.2698
3227	hsa-miR-181d	163.95	25.0687	101.868	37.3708
3454	hsa-miR-181d	165.33	31.9932	150.053	35.5055
3258	hsa-miR-182	2581.43	137.708	2246.96	77.4624
3485	hsa-miR-182	2508.14	78.0159	2269.92	163.781
3743	hsa-miR-182*	39.021	20.1254	52.2598	22.1401
3289	hsa-miR-182*	31.4064	14.4513	28.2984	22.0693
3516	hsa-miR-182*	42.8353	10.9273	43.7465	24.9178
3547	hsa-miR-1825	74.0974	14.3076	110.558	33.844
3320	hsa-miR-1825	57.3389	16.0772	79.6387	34.7325
3774	hsa-miR-1825	83.621	20.6677	79.8573	28.9657
3805	hsa-miR-1827	65.5984	18.6153	53.2297	20.2287
3578	hsa-miR-1827	60.5403	21.0912	56.451	19.2599
3351	hsa-miR-1827	41.8943	17.8706	41.6844	24.0974
3609	hsa-miR-183	913.169	30.3745	1013.6	67.1823
3382	hsa-miR-183	866.672	28.6646	938.501	66.6906
3836	hsa-miR-183	925.706	57.4604	857.19	71.9865
3413	hsa-miR-183*	75.3616	14.371	64.5929	26.048
3867	hsa-miR-183*	98.0345	19.6357	89.052	24.1268
3640	hsa-miR-183*	89.412	14.4277	97.9074	32.5203
3444	hsa-miR-184	40.4071	13.0067	60.8363	26.4169
3671	hsa-miR-184	54.747	16.6232	75.3726	30.4027
3898	hsa-miR-184	68.4392	18.8217	75.7816	31.2454
3702	hsa-miR-185	274.406	28.2241	425.085	47.3685
3475	hsa-miR-185	282.622	28.8911	412.301	42.0676
3929	hsa-miR-185	303.884	26.7842	393.45	54.8725
3960	hsa-miR-185*	67.9154	25.968	56.1995	23.6498
3506	hsa-miR-185*	52.2564	15.6789	43.1827	28.7537
3733	hsa-miR-185*	50.941	15.7348	56.1434	24.8149
3537	hsa-miR-186	51.3932	20.0521	25.8295	13.8978
3764	hsa-miR-186	40.2792	15.4061	50.6714	27.4907
2791	hsa-miR-186	21.7058	24.5917	1	14.0478
2853	hsa-miR-187	35.4837	12.6493	1.01043	5.59064
3599	hsa-miR-187	58.0319	17.5068	43.9415	27.5281
3826	hsa-miR-187	71.0054	17.9532	57.7879	26.5865
2884	hsa-miR-187*	60.149	17.2108	51.4278	24.8882
3857	hsa-miR-187*	96.2514	13.2583	105.859	25.7244
3630	hsa-miR-187*	80.4349	23.6851	91.1429	48.1846
2915	hsa-miR-188-3p	34.9223	15.4646	27.036	15.5513
3661	hsa-miR-188-3p	50.8959	15.1358	60.1471	25.6652
3888	hsa-miR-188-3p	65.1771	19.383	61.7733	23.4684
2946	hsa-miR-188-5p	84.1005	20.8607	60.5273	27.0999
3692	hsa-miR-188-5p	84.0736	19.1043	106.789	44.1907
3919	hsa-miR-188-5p	107.649	16.2092	97.3635	18.4321
3723	hsa-miR-18a	199.749	23.991	231.45	40.2897
2977	hsa-miR-18a	177.8	20.1847	194.904	46.0232
3950	hsa-miR-18a	192.754	18.3292	203.796	32.9906
3754	hsa-miR-18a*	65.3167	26.5512	27.2289	29.3921
3008	hsa-miR-18a*	27.905	13.3634	20.0065	18.5446
23	hsa-miR-18a*	8.39941	28.1835	1	10.856
54	hsa-miR-18b	63.0746	19.196	51.6715	20.5766
3785	hsa-miR-18b	87.4646	9.84738	99.7774	33.6137
3039	hsa-miR-18b	82.3503	15.2154	80.9301	41.5183
3816	hsa-miR-18b*	66.414	21.0656	34.2132	29.2105
85	hsa-miR-18b*	41.0522	13.3542	48.3743	19.6511
3070	hsa-miR-18b*	46.8568	20.1123	48.5458	19.4934
3101	hsa-miR-190	30.5501	15.0727	27.6262	19.0949
3847	hsa-miR-190	38.9221	13.8453	43.9148	28.1098
116	hsa-miR-190	22.4763	18.4291	5.52943	14.7178
3878	hsa-miR-1908	180.589	29.8262	77.993	22.0768
147	hsa-miR-1908	150.981	29.5227	54.4107	29.5239
3909	hsa-miR-1909	94.5316	30.2708	74.1313	21.2232
178	hsa-miR-1909	67.3856	20.8374	56.3647	19.3009
3163	hsa-miR-1909	75.5263	20.8718	76.3591	16.1477
3940	hsa-miR-1909*	85.1	23.9571	61.1843	24.2144
3194	hsa-miR-1909*	67.1001	20.7219	75.8422	49.3682
209	hsa-miR-1909*	60.7199	22.3103	60.9497	30.6344
3225	hsa-miR-190b	31.6685	12.8866	4.24927	11.5087
240	hsa-miR-190b	36.5235	19.4728	1	13.5653
13	hsa-miR-190b	1	14.5184	13.7684	10.4818
44	hsa-miR-191	1816.56	49.4741	1705.18	112.981
3256	hsa-miR-191	1682.09	62.0141	1736.99	141.175
271	hsa-miR-191	1597.62	98.9638	1585.07	133.049
75	hsa-miR-191*	98.6243	14.2304	125.37	34.1621
302	hsa-miR-191*	70.2386	9.92033	68.9689	21.2842
3287	hsa-miR-191*	82.5133	19.6587	86.7421	36.5437
106	hsa-miR-1910	73.4832	14.7609	100.189	32.7512
333	hsa-miR-1910	53.6726	18.0986	70.9256	35.9839
3318	hsa-miR-1910	63.2987	13.257	65.5841	30.4628
3349	hsa-miR-1911	50.3435	16.3192	20.6251	28.932
137	hsa-miR-1911	60.5393	15.258	54.4196	19.4336
364	hsa-miR-1911	20.335	17.0695	20.3655	18.2869
168	hsa-miR-1911*	63.9259	14.1147	47.0894	17.7856
395	hsa-miR-1911*	29.9716	12.6027	41.1689	18.1848
3380	hsa-miR-1911*	49.0509	16.7874	43.5419	24.1862
199	hsa-miR-1912	62.2355	16.3665	59.6926	27.2834
3411	hsa-miR-1912	53.5379	17.7492	53.0163	30.9598
426	hsa-miR-1912	36.1123	16.2748	37.3699	21.0113
231	hsa-miR-1913	152.594	22.8392	201.825	35.2927
458	hsa-miR-1913	146.479	39.5299	197.005	44.2033
4	hsa-miR-1913	67.2533	15.2576	63.279	37.4886
35	hsa-miR-1914	49.587	15.8675	32.7353	21.2427
489	hsa-miR-1914	69.1428	14.6426	81.4458	25.0321
262	hsa-miR-1914	83.4071	15.2084	90.118	21.7408
293	hsa-miR-1914*	72.9626	16.9378	103.006	23.1873
520	hsa-miR-1914*	68.7468	21.3088	95.283	18.7982
66	hsa-miR-1914*	73.3964	18.1329	58.4489	28.6512
128	hsa-miR-1915*	53.8203	20.3835	20.5882	13.4646
355	hsa-miR-1915*	69.4427	17.7546	50.1359	18.3351
582	hsa-miR-1915*	39.8873	13.3581	45.9514	17.9457
159	hsa-miR-192	92.6953	15.2043	59.7836	20.1382
613	hsa-miR-192	101.916	23.7645	127.435	29.9763
386	hsa-miR-192	89.883	15.1617	102.138	32.9491
644	hsa-miR-192*	60.955	25.5831	13.5411	15.1468
190	hsa-miR-192*	49.6308	15.92	16.8518	18.226
417	hsa-miR-192*	51.6397	12.7964	47.812	16.3684
221	hsa-miR-193a-3p	59.399	22.944	21.4736	18.1872
448	hsa-miR-193a-3p	67.9067	13.6665	60.4835	11.5601
675	hsa-miR-193a-3p	66.5542	16.7483	54.4709	30.8027
706	hsa-miR-193a-5p	392.214	35.2103	456.192	73.6542
252	hsa-miR-193a-5p	390.291	44.4531	373.965	56.1718
479	hsa-miR-193a-5p	402.017	22.4711	414.295	57.7277
283	hsa-miR-193b	69.3636	19.1473	46.772	30.7138
510	hsa-miR-193b	72.3091	12.4356	96.6391	32.3467
737	hsa-miR-193b	68.8444	17.7733	52.7678	25.9562
314	hsa-miR-193b*	146.706	25.2807	82.7396	34.2782
768	hsa-miR-193b*	147.129	24.0655	120.74	19.0942
541	hsa-miR-193b*	145.707	31.2786	127.56	24.1818
345	hsa-miR-194	64.2729	22.2337	41.1324	18.7591
799	hsa-miR-194	58.7127	13.1396	69.116	27.9722
572	hsa-miR-194	56.3797	9.78518	63.601	23.6932
376	hsa-miR-194*	46.6761	16.0891	32.5319	32.0828
603	hsa-miR-194*	60.0643	16.979	50.0737	17.3237
830	hsa-miR-194*	43.6915	14.4748	52.0804	33.1091
861	hsa-miR-195	163.434	20.2576	121.236	32.4151
407	hsa-miR-195	182.452	22.8764	133.492	41.898
634	hsa-miR-195	178.233	16.2814	147.531	40.3812
665	hsa-miR-195*	38.5478	14.86	51.9357	20.7237
892	hsa-miR-195*	34.6102	13.7598	44.9914	24.5056
438	hsa-miR-195*	29.0802	9.1661	29.9791	26.9754
923	hsa-miR-196a	27.75	11.7295	17.8148	15.9765
696	hsa-miR-196a	42.9739	21.2199	47.6473	27.686
469	hsa-miR-196a	35.0556	11.027	33.9695	22.1425
500	hsa-miR-196a*	36.8704	18.0259	41.8982	18.2593
727	hsa-miR-196a*	42.6631	13.0704	45.4644	17.8
954	hsa-miR-196a*	37.2057	14.787	38.3684	22.4687
985	hsa-miR-196b	36.6785	11.2299	27.7659	20.8721
531	hsa-miR-196b	36.8171	12.5049	29.3947	24.9811
758	hsa-miR-196b	46.4278	24.292	64.1095	33.9528
789	hsa-miR-196b*	35.8746	11.6129	62.3417	19.0061
1016	hsa-miR-196b*	47.8854	16.7837	36.4115	23.7194
562	hsa-miR-196b*	56.19	14.0442	60.5265	18.5133
1047	hsa-miR-197	313.783	24.5686	247.206	40.2686
593	hsa-miR-197	323.085	35.8892	270.811	34.0585
820	hsa-miR-197	297.64	16.0812	262.286	57.7178
851	hsa-miR-1972	64.3366	17.2567	83.3087	23.1881
624	hsa-miR-1972	59.4875	15.0796	46.7406	17.7427
1078	hsa-miR-1972	41.5299	16.8303	45.9371	15.3489
1109	hsa-miR-1973	35.0292	15.5002	60.537	24.9927
655	hsa-miR-1973	40.4676	15.3813	51.7076	16.9048
882	hsa-miR-1973	37.6277	14.8825	44.2591	18.9774
913	hsa-miR-1976	38.3396	12.1352	46.6328	18.7443
1140	hsa-miR-1976	32.099	12.2894	37.1252	16.6559
686	hsa-miR-1976	46.8106	13.884	46.3534	18.6849
1171	hsa-miR-198	54.4983	21.162	32.4297	25.4323
944	hsa-miR-198	49.0522	12.5253	41.6653	13.316
717	hsa-miR-198	49.6995	16.3464	53.0321	24.467
975	hsa-miR-199a-3p	25.7414	11.5958	70.6704	26.7511
1202	hsa-miR-199a-3p	30.2869	20.0238	50.6017	16.6551
748	hsa-miR-199a-3p	33.8325	18.3204	43.2994	18.9369
1006	hsa-miR-199a-5p	17.7841	10.0943	32.8413	15.4907
1233	hsa-miR-199a-5p	36.8975	21.4462	13.6026	27.3973
779	hsa-miR-199a-5p	19.5216	13.3705	22.3761	20.6399
810	hsa-miR-199b-5p	17.1882	15.7968	35.4576	26.0339
1264	hsa-miR-199b-5p	25.2517	18.0933	21.6039	14.9588
1037	hsa-miR-199b-5p	14.7373	18.6662	21.1725	18.2731
1295	hsa-miR-19a	36.299	14.5948	24.1014	21.2635
841	hsa-miR-19a	26.0608	10.3021	18.6835	17.8175
1068	hsa-miR-19a	17.3936	9.6296	15.4867	9.68887
1326	hsa-miR-19a*	20.0472	10.4516	17.8696	8.86851
1099	hsa-miR-19a*	17.8779	12.7788	29.491	20.1953
872	hsa-miR-19a*	17.8712	9.41975	22.3543	14.5169
1357	hsa-miR-19b	136.259	20.0726	115.686	28.1946
903	hsa-miR-19b	133.826	17.2477	154.816	39.9107
1130	hsa-miR-19b	108.136	19.9349	124.603	29.2907
1161	hsa-miR-19b-1*	21.5072	9.88166	30.1012	16.6496
1388	hsa-miR-19b-1*	33.8101	14.862	28.8463	18.3758
934	hsa-miR-19b-1*	31.7554	11.0368	36.18	17.7961
1419	hsa-miR-19b-2*	21.0793	20.0937	18.867	22.2308
1192	hsa-miR-19b-2*	14.8941	15.9535	13.6226	14.2644
965	hsa-miR-19b-2*	12.101	12.1227	14.9529	15.8743
1450	hsa-miR-200a	141.322	18.7541	88.2209	29.0442
1223	hsa-miR-200a	134.444	28.0953	76.662	35.2193
996	hsa-miR-200a	148.768	19.4087	110.657	31.6117
1027	hsa-miR-200a*	55.2449	16.3782	42.0564	21.4883
1481	hsa-miR-200a*	56.9013	11.7348	50.1828	18.3335
1254	hsa-miR-200a*	35.7179	14.5158	43.6354	21.3107
1089	hsa-miR-200b*	108.766	23.9946	78.1955	37.64
1316	hsa-miR-200b*	66.2006	14.983	81.0558	23.4452
1543	hsa-miR-200b*	82.227	25.9764	78.9385	29.5159
1574	hsa-miR-200c	13664.3	179.123	13639	322.456
1378	hsa-miR-200c*	22.4729	15.7146	33.6055	13.0827
1151	hsa-miR-200c*	31.6485	12.8752	31.0455	20.2004
1605	hsa-miR-200c*	28.8987	18.2978	31.654	18.2626
1636	hsa-miR-202	37.4273	14.5604	27.2889	24.0332
1182	hsa-miR-202	32.5579	16.7982	45.933	23.3064
1409	hsa-miR-202	16.9864	9.84356	30.6512	19.3096
1213	hsa-miR-202*	4.65516	8.52919	7.70539	9.06826
1440	hsa-miR-202*	1	15.4402	7.46373	9.9861
1667	hsa-miR-202*	1	22.938	1	10.2429
1244	hsa-miR-203	974.561	35.4394	1159.2	85.4715
1471	hsa-miR-203	832.603	42.0767	855.708	101.53
1698	hsa-miR-203	987.749	53.3533	1011.73	116.247
1275	hsa-miR-204	12.1295	12.0496	11.1756	19.0691
1729	hsa-miR-204	13.9157	12.2465	2.63708	14.979
1502	hsa-miR-204	1	14.7	10.5478	9.78946
1306	hsa-miR-205	3418.25	46.8793	3177.95	150.753
1533	hsa-miR-205	2927.17	71.2015	2761.85	186.134
1791	hsa-miR-205*	96.5791	27.151	57.316	27.1239
1564	hsa-miR-205*	78.1695	9.46502	64.2262	16.3364
1337	hsa-miR-205*	99.913	15.7479	122.989	30.3707
1595	hsa-miR-2052	10.61	10.5657	27.7733	22.9371
1368	hsa-miR-2052	11.1837	9.94899	19.305	18.6236
1822	hsa-miR-2052	17.0693	17.5879	1	8.75453
1399	hsa-miR-2053	1.35055	11.1723	12.8647	13.8219
1626	hsa-miR-2053	4.10567	15.1504	1	14.9621
1853	hsa-miR-2053	2.35148	15.5368	1.11208	15.0056
1430	hsa-miR-2054	9.02223	16.477	8.74782	13.8522
1884	hsa-miR-2054	9.89607	15.1673	1	13.8393
1657	hsa-miR-2054	1	12.2857	1	12.6377
1461	hsa-miR-206	25.935	11.906	16.7367	20.6932
1915	hsa-miR-206	30.18	21.9481	21.8983	17.0906
1688	hsa-miR-206	15.1458	16.7123	7.92578	17.5844
1492	hsa-miR-208a	13.3436	15.224	20.9877	19.05
1946	hsa-miR-208a	11.7253	14.5208	1.85232	16.6382
1719	hsa-miR-208a	6.98133	13.6094	1	10.388
1977	hsa-miR-208b	17.4342	17.5425	10.3197	16.4804
1523	hsa-miR-208b	4.22859	13.659	4.41917	20.946
1750	hsa-miR-208b	1	15.1017	1	8.66758
1781	hsa-miR-20a	3071.66	47.5132	3372.11	137.102
2008	hsa-miR-20a	3678.67	81.0573	3776.69	165.734
1585	hsa-miR-20a*	3.28578	7.95684	11.769	10.0048
2039	hsa-miR-20a*	15.5081	19.3878	1	17.0913
1812	hsa-miR-20a*	1	19.802	4.77948	9.02063
2070	hsa-miR-20b	1016.17	80.8723	694.067	92.6078
1616	hsa-miR-20b	901.942	46.7882	697.654	69.1026
2101	hsa-miR-20b*	8.77978	17.8047	9.37446	17.1622
1874	hsa-miR-20b*	5.4835	10.5983	13.0578	18.8126
1647	hsa-miR-20b*	1.66404	15.9519	9.06058	11.4215
1905	hsa-miR-21	18328.5	159.28	17695.6	296.345
1678	hsa-miR-21	19634.2	92.1199	20098	297.567
2163	hsa-miR-21*	35.0988	21.0845	29.2424	24.0576
1709	hsa-miR-21*	23.7636	15.2485	27.4465	18.5637
1936	hsa-miR-21*	19.4972	14.1241	20.4609	14.6959
2194	hsa-miR-210	41.2599	18.3557	26.142	24.0936
1740	hsa-miR-210	25.3411	11.7008	29.614	13.4367
1967	hsa-miR-210	14.3151	10.5911	26.0748	15.8608
2225	hsa-miR-211	11.732	15.086	2.64407	16.4326
1771	hsa-miR-211	1	12.9477	4.78316	13.8907
1998	hsa-miR-211	1	12.0783	3.67158	13.0364
2256	hsa-miR-2110	54.9263	21.3043	31.1645	21.2664
1802	hsa-miR-2110	28.9729	12.8109	51.567	29.0944
2029	hsa-miR-2110	33.2889	11.5625	31.6867	16.6454
2287	hsa-miR-2113	18.8962	16.8727	14.6947	21.1833
2060	hsa-miR-2113	1	18.3571	13.9616	10.9884
1833	hsa-miR-2113	1	22.016	5.63162	11.2944
1864	hsa-miR-2114	2.68217	13.8457	11.9743	17.9411
2091	hsa-miR-2114	5.42141	14.4599	1.11197	21.8633
2318	hsa-miR-2114	26.0631	15.6389	1	6.11946
2349	hsa-miR-2114*	27.386	13.3689	11.2142	15.9401
1895	hsa-miR-2114*	3.86245	10.0656	17.5391	19.6869
2122	hsa-miR-2114*	3.77384	16.1531	12.4591	18.231
2380	hsa-miR-2115	14.0217	18.1016	14.1925	19.3253
2153	hsa-miR-2115	1	19.7151	5.67894	8.16543
1926	hsa-miR-2115	1	22.7716	1	7.77044
2411	hsa-miR-2115*	35.5843	50.579	6.43205	29.712
1957	hsa-miR-2115*	1	17.8182	10.2987	15.2086
2184	hsa-miR-2115*	1	21.1339	1	15.8249
2442	hsa-miR-2116	19.4681	17.8495	12.7249	20.6367
1988	hsa-miR-2116	13.7684	16.2169	4.44722	12.1202
2215	hsa-miR-2116	2.61882	13.3398	12.1454	13.1928
2473	hsa-miR-2116*	26.5673	13.4261	20.44	21.7657
2246	hsa-miR-2116*	9.69448	16.7499	20.8251	11.8509
2019	hsa-miR-2116*	14.8495	15.8849	6.72835	14.4399
2050	hsa-miR-2117	9.18359	17.2763	21.246	19.6607
2504	hsa-miR-2117	24.8084	20.9182	1	16.11
2277	hsa-miR-2117	1	14.1654	6.49334	16.4059
2535	hsa-miR-212	31.4418	9.64684	9.51937	19.1885
2081	hsa-miR-212	19.9729	13.2734	25.6932	15.1638
2308	hsa-miR-212	21.4433	17.144	9.96554	17.4546
2339	hsa-miR-214	24.545	10.1204	41.1375	34.8406
2566	hsa-miR-214	45.5638	20.6663	35.3054	20.6749
2112	hsa-miR-214	27.9597	17.8891	24.3762	17.157
2597	hsa-miR-214*	23.6633	13.4997	39.6227	19.0828
2143	hsa-miR-214*	2.9856	12.8256	16.7852	18.8585
2370	hsa-miR-214*	1	21.7484	9.13596	11.8523
2628	hsa-miR-215	20.2301	10.8068	9.2012	21.2158
2174	hsa-miR-215	10.8689	9.83679	13.67	15.0327
2401	hsa-miR-215	3.28776	9.78989	22.1986	23.4693
2659	hsa-miR-216a	28.1462	16.6143	1	15.3788
2432	hsa-miR-216a	1	9.20212	13.5466	15.9519
2205	hsa-miR-216a	1	15.6555	13.2014	16.4075
2463	hsa-miR-216b	3.95743	9.44706	22.9153	18.1696
2236	hsa-miR-216b	3.54209	10.1467	7.85791	17.3695
2690	hsa-miR-216b	15.1621	17.0998	1.57505	14.8645
2721	hsa-miR-217	20.8198	12.5869	9.21183	11.5307
2494	hsa-miR-217	5.04253	12.3279	9.87765	11.9972
2267	hsa-miR-217	1	14.6325	5.70166	16.1885
2752	hsa-miR-218	26.7615	15.6509	19.1394	19.6778
2525	hsa-miR-218	6.38931	13.9145	25.0636	20.6269
2298	hsa-miR-218	1	17.7726	5.41163	20.3179
2556	hsa-miR-218-1*	17.6943	15.2994	37.5681	17.3425
2783	hsa-miR-218-1*	40.9978	16.3696	28.0217	19.4307
2329	hsa-miR-218-1*	15.4309	9.87378	19.472	15.3166
2814	hsa-miR-218-2*	37.8899	15.973	29.8539	16.93
2587	hsa-miR-218-2*	34.8064	13.7505	40.6141	23.2541
2360	hsa-miR-218-2*	32.5298	27.3883	1	10.2224
2618	hsa-miR-219-1-3p	26.7074	9.2067	42.3842	28.7663
2845	hsa-miR-219-1-3p	35.9181	21.6077	27.217	14.0104
2391	hsa-miR-219-1-3p	20.8638	10.8287	24.6991	19.6045
2876	hsa-miR-219-2-3p	40.6689	17.6275	26.0788	17.7864
2649	hsa-miR-219-2-3p	22.8068	17.4935	31.2701	19.3146
2422	hsa-miR-219-2-3p	19.2935	9.96035	18.4456	20.8675
2907	hsa-miR-219-5p	58.2148	14.0648	2.72154	12.3611
2680	hsa-miR-219-5p	39.5295	10.2884	34.6357	22.986
2453	hsa-miR-219-5p	36.3235	22.8418	9.4578	13.5734
2711	hsa-miR-22	107.243	21.4875	147.624	31.2007
2938	hsa-miR-22	133.405	27.0072	121.056	40.1793
2484	hsa-miR-22	94.5067	20.346	102.143	29.8908
2742	hsa-miR-22*	15.6445	5.96566	25.3724	21.1818
2969	hsa-miR-22*	55.4494	14.5582	48.8118	21.2442
2515	hsa-miR-22*	16.3737	15.8888	7.56825	13.8896
2773	hsa-miR-221	1037.56	61.3015	1189.05	59.2028
3000	hsa-miR-221	1256.16	63.2202	1187.85	103.682
2546	hsa-miR-221	1086.35	58.46	1089.68	105.992
2804	hsa-miR-221*	16.1272	8.65558	41.48	17.9263
3031	hsa-miR-221*	45.02	27.3271	1	13.237
2577	hsa-miR-221*	13.2491	21.4633	1	12.0009
2608	hsa-miR-222	1975.16	50.9833	2207.24	189.324
3062	hsa-miR-222	2367.75	97.1214	2286.43	122.085
3093	hsa-miR-222*	50.7659	19.3976	19.0383	18.1855
2866	hsa-miR-222*	15.0929	23.2739	32.2152	21.2575
2639	hsa-miR-222*	1	14.6803	5.02874	20.0925
3124	hsa-miR-223	35.9142	16.1339	14.4641	18.2027
2897	hsa-miR-223	9.52833	8.64441	24.6647	22.9316
2670	hsa-miR-223	7.06268	13.6893	10.2564	16.121
3155	hsa-miR-223*	40.9064	17.8577	37.5394	16.6157
2928	hsa-miR-223*	14.671	10.8988	21.8186	15.8639
2701	hsa-miR-223*	1	13.0563	1.63574	10.1032
3217	hsa-miR-224*	63.6721	14.2635	39.3276	20.1705
2990	hsa-miR-224*	49.8365	18.1035	46.1038	21.678
2763	hsa-miR-224*	41.8139	23.9031	7.36199	24.5499
3248	hsa-miR-2276	69.5786	17.5779	48.3272	25.6772
3021	hsa-miR-2276	37.5539	12.3694	38.9818	16.1357
2794	hsa-miR-2276	15.9051	13.2257	17.7013	12.8026
3052	hsa-miR-2277-3p	46.8912	8.43781	71.4022	27.4192
3279	hsa-miR-2277-3p	68.3555	13.8297	60.983	22.3534
2825	hsa-miR-2277-3p	36.0958	12.6675	32.5696	18.9564
3083	hsa-miR-2277-5p	47.8906	15.7633	63.3409	15.9871
2856	hsa-miR-2277-5p	23.322	11.2322	41.0805	31.5622
3310	hsa-miR-2277-5p	65.8723	19.0474	53.7325	18.0895
3341	hsa-miR-2278	36.5603	16.0404	24.0525	23.2166
3114	hsa-miR-2278	14.666	12.8495	45.3638	23.4473
2887	hsa-miR-2278	19.5561	15.0399	14.9949	16.9488
3372	hsa-miR-2355-3p	33.1093	13.3272	16.2724	17.1325
3145	hsa-miR-2355-3p	15.9928	15.3765	30.416	11.2897
2918	hsa-miR-2355-3p	14.2549	16.6542	11.9832	25.4016
3176	hsa-miR-2355-5p	23.5704	10.9178	17.5279	10.106
3403	hsa-miR-2355-5p	32.0307	15.4958	27.3045	16.7304
2949	hsa-miR-2355-5p	9.47198	12.1026	13.1571	17.6124
3434	hsa-miR-23a	10305.3	375.44	10780.2	308.67
3238	hsa-miR-23a*	100.027	18.1589	163.457	26.0593
3011	hsa-miR-23a*	98.7125	16.2178	154.992	38.5585
3465	hsa-miR-23a*	117.437	27.7742	143.54	61.5542
3042	hsa-miR-23b	9251.21	178.221	9312.1	227.557
3527	hsa-miR-23b*	68.6703	17.8267	51.2325	21.2129
3073	hsa-miR-23b*	44.6585	15.8314	32.7775	15.2991
3300	hsa-miR-23b*	54.5894	12.9992	70.5782	29.6298
3135	hsa-miR-24	3807.75	75.411	3828.73	156.608
3166	hsa-miR-24-1*	26.1745	10.1827	42.2267	26.871
3620	hsa-miR-24-1*	47.2127	13.8231	34.9541	22.8181
3393	hsa-miR-24-1*	34.5892	10.3896	47.8365	27.6901
3651	hsa-miR-24-2*	98.5341	19.1513	77.3058	22.4851
3197	hsa-miR-24-2*	72.4843	13.5665	86.6455	28.8703
3424	hsa-miR-24-2*	73.4489	19.2327	87.4679	38.1394
3228	hsa-miR-25	2267.08	93.0435	2654.02	145.692
3682	hsa-miR-25	2593.7	83.1962	2315.02	161.109
3486	hsa-miR-25*	75.8258	17.5578	122.708	23.0003
3259	hsa-miR-25*	73.4082	16.0107	82.4895	26.5226
3713	hsa-miR-25*	95.6926	11.671	93.9687	18.9911
3290	hsa-miR-26a	6398.57	123.828	6734.1	255.628
3548	hsa-miR-26a-1*	25.4896	18.643	26.4217	27.4888
3321	hsa-miR-26a-1*	20.6601	18.7061	25.9972	19.3219
3775	hsa-miR-26a-1*	24.9654	24.4962	9.13317	13.6888
3579	hsa-miR-26a-2*	22.7102	15.9217	32.7736	22.1133
3806	hsa-miR-26a-2*	22.438	15.1272	19.7804	21.263
3352	hsa-miR-26a-2*	20.2887	13.1066	12.4757	13.6458
3641	hsa-miR-26b*	21.5187	12.2577	51.4101	16.3284
3414	hsa-miR-26b*	30.2539	12.0139	43.0544	23.9716
3868	hsa-miR-26b*	37.3389	13.2766	40.9703	19.2972
3930	hsa-miR-27a*	62.4545	22.0055	42.8601	18.4158
3703	hsa-miR-27a*	46.0684	9.19023	35.9681	23.9524
3476	hsa-miR-27a*	46.8208	13.0424	55.6781	34.4544
3442	hsa-miR-27b*	150.053	24.9937	87.4956	29.5688
3765	hsa-miR-27b*	146.113	23.3387	92.242	30.4113
3538	hsa-miR-27b*	138.577	11.5607	106.321	31.8166
3473	hsa-miR-28-3p	91.6081	18.1707	134.037	41.8811
3796	hsa-miR-28-3p	82.5985	22.5933	100.887	23.8683
3569	hsa-miR-28-3p	93.9021	20.346	113.309	34.3933
3504	hsa-miR-28-5p	180.017	20.5802	154.356	31.0977
3827	hsa-miR-28-5p	191.647	19.913	155.89	53.4226
3600	hsa-miR-28-5p	179.765	24.3339	211.297	38.806
3566	hsa-miR-2909	45.9073	11.7585	33.6042	24.5122
3662	hsa-miR-2909	40.6325	16.2335	50.406	22.3364
3889	hsa-miR-2909	42.5715	19.5945	36.3745	19.8421
3920	hsa-miR-296-3p	56.9572	21.5989	43.8271	25.2176
3597	hsa-miR-296-3p	74.7609	15.4851	67.5342	36.6416
3693	hsa-miR-296-3p	62.1544	15.5731	67.9327	28.0385
3951	hsa-miR-296-5p	100.917	12.0055	130.477	39.4378
3628	hsa-miR-296-5p	108.8	22.484	140.375	45.0243
3724	hsa-miR-296-5p	107.574	13.0331	119.056	30.0716
3659	hsa-miR-297	63.7043	13.2484	41.3041	23.8925
3755	hsa-miR-297	40.9636	15.5186	39.6204	14.1488
24	hsa-miR-297	1	19.2889	1	8.10831
321	hsa-miR-298	41.6233	13.2231	71.1158	30.032
3786	hsa-miR-298	56.1895	20.3226	46.6062	25.4038
55	hsa-miR-298	27.0889	12.0689	19.8986	28.1637
352	hsa-miR-299-3p	32.3174	11.0212	38.5132	21.7896
3817	hsa-miR-299-3p	48.3316	16.5022	49.0251	23.1618
86	hsa-miR-299-3p	27.5003	18.271	29.5422	27.13
383	hsa-miR-299-5p	30.5971	15.0669	67.5078	29.1437
3848	hsa-miR-299-5p	48.8673	11.8289	38.4698	16.595
117	hsa-miR-299-5p	28.7197	19.6086	11.3158	14.1517
631	hsa-miR-29a*	22.1641	9.91339	53.9266	30.3422
3910	hsa-miR-29a*	42.9718	18.4117	30.3031	11.2928
179	hsa-miR-29a*	16.1982	14.5568	7.49902	16.6164
662	hsa-miR-29b	60.8787	16.8363	86.8367	33.0917
210	hsa-miR-29b	64.7409	26.556	44.944	20.2147
3941	hsa-miR-29b	87.1101	13.6269	79.8414	15.4446
241	hsa-miR-29b-1*	126.557	21.7792	67.2251	16.4492
14	hsa-miR-29b-1*	117.653	18.7569	91.3569	29.9353
693	hsa-miR-29b-1*	122.737	13.865	116.672	23.0292
724	hsa-miR-29b-2*	39.786	18.3853	65.7143	20.1438
45	hsa-miR-29b-2*	63.374	18.451	43.0965	28.6565
272	hsa-miR-29b-2*	39.7477	23.8669	37.0378	14.1581
303	hsa-miR-29c	184.06	37.8348	128.927	27.4052
755	hsa-miR-29c	186.417	17.6438	152.202	33.5557
76	hsa-miR-29c	234.015	24.1524	197.144	37.7697
786	hsa-miR-29c*	31.12	9.60535	52.1997	25.3815
107	hsa-miR-29c*	48.5674	14.2884	35.8604	15.7145
334	hsa-miR-29c*	17.6311	17.2797	10.5511	16.172
138	hsa-miR-300	51.522	12.8874	40.0974	19.1766
365	hsa-miR-300	36.251	39.3037	37.9158	26.1721
817	hsa-miR-300	26.4226	16.053	39.1488	22.9997
169	hsa-miR-301a	49.9552	15.9662	34.7778	14.2899
848	hsa-miR-301a	32.399	13.1788	50.8381	20.0037
396	hsa-miR-301a	36.0102	19.2286	35.1191	28.9535
879	hsa-miR-301b	17.0493	9.21899	38.9455	17.5827
200	hsa-miR-301b	48.7475	14.4873	54.3407	18.8813
427	hsa-miR-301b	32.591	19.3914	31.3706	20.5226
232	hsa-miR-302a	31.2872	14.2617	30.1518	19.8889
459	hsa-miR-302a	47.3971	31.4808	35.9044	29.7334
5	hsa-miR-302a	1	20.9995	1	8.87653
490	hsa-miR-302a*	42.9845	17.2263	34.3562	16.399
263	hsa-miR-302a*	41.0315	17.7871	31.267	22.8682
36	hsa-miR-302a*	22.8407	11.7991	8.81767	14.3748
67	hsa-miR-302b	33.6555	15.1009	18.3046	16.2061
294	hsa-miR-302b	31.7775	19.996	46.7401	14.4538
521	hsa-miR-302b	42.512	17.2127	37.9062	9.24333
552	hsa-miR-302b*	21.2907	10.5423	45.179	20.1773
325	hsa-miR-302b*	26.5437	17.4025	27.6467	13.832
98	hsa-miR-302b*	30.2161	15.6968	23.4856	20.7455
129	hsa-miR-302c	38.6114	12.8028	16.9793	14.7804
356	hsa-miR-302c	30.1585	14.3444	19.2743	14.3603
583	hsa-miR-302c	113.503	38.6404	132.796	39.2791
614	hsa-miR-302c*	48.4959	18.283	32.8707	16.5463
160	hsa-miR-302c*	44.495	13.8539	33.2493	28.961
387	hsa-miR-302c*	27.642	15.7391	45.7123	32.8155
645	hsa-miR-302d	32.1475	12.7668	50.7972	27.4651
191	hsa-miR-302d	29.3181	9.56684	23.3697	15.7491
418	hsa-miR-302d	33.3598	9.26677	28.3455	18.2078
676	hsa-miR-302d*	39.6781	19.264	69.5071	28.0357
449	hsa-miR-302d*	39.5666	9.86243	21.6432	19.3772
222	hsa-miR-302d*	32.5226	12.7618	28.3472	19.7363
253	hsa-miR-302e	55.1341	16.4827	20.192	14.5995
707	hsa-miR-302e	49.6974	17.0692	58.1775	16.645
480	hsa-miR-302e	39.9228	11.433	49.932	27.6741
284	hsa-miR-302f	43.879	12.6603	29.6225	20.3652
511	hsa-miR-302f	43.6943	14.3466	50.8548	25.9351
738	hsa-miR-302f	39.4808	14.8087	40.2783	16.4248
769	hsa-miR-3065-3p	30.3967	20.1387	40.8545	16.6933
542	hsa-miR-3065-3p	44.1703	14.8905	37.3831	15.9106
315	hsa-miR-3065-3p	40.6123	21.7303	39.1671	18.831
800	hsa-miR-3065-5p	23.8673	10.6213	55.3198	32.4528
346	hsa-miR-3065-5p	51.7879	19.1167	40.6746	20.975
573	hsa-miR-3065-5p	47.1163	9.20724	40.5412	21.956
831	hsa-miR-3074	49.4787	25.3205	33.9719	11.1325
604	hsa-miR-3074	46.0672	17.788	54.8214	21.0884
377	hsa-miR-3074	46.0285	23.5848	32.2184	17.7888
635	hsa-miR-30a	430.603	34.1218	468.541	40.5865
862	hsa-miR-30a	467.285	30.9607	451.674	62.445
408	hsa-miR-30a	449.445	34.6541	448.882	74.3994
893	hsa-miR-30a*	154.155	27.1176	90.9134	20.5697
439	hsa-miR-30a*	155.027	24.9259	139.366	22.9198
666	hsa-miR-30a*	150.133	19.5233	132.496	41.8087
924	hsa-miR-30b	611.964	48.0872	723.847	72.2013
697	hsa-miR-30b	684.951	39.7451	728.724	53.4755
470	hsa-miR-30b	741.928	31.7572	775.642	115.933
501	hsa-miR-30b*	58.4225	9.73446	48.6762	17.5097
955	hsa-miR-30b*	57.1358	20.9446	48.5256	16.8933
728	hsa-miR-30b*	35.8366	17.2679	45.4964	26.3449
759	hsa-miR-30c	1083.09	55.4999	1291.51	106.485
986	hsa-miR-30c	1126.19	73.8834	1256	64.9978
532	hsa-miR-30c	1248.75	41.2125	1356.67	96.6766
563	hsa-miR-30c-1*	60.8209	11.6558	42.9758	20.0373
790	hsa-miR-30c-1*	45.084	17.7707	48.9377	27.291
1017	hsa-miR-30c-1*	47.5327	18.656	48.5055	22.6233
1048	hsa-miR-30c-2*	60.1601	15.7348	45.2139	17.4286
821	hsa-miR-30c-2*	35.035	10.4944	48.931	16.9635
594	hsa-miR-30c-2*	59.3776	20.047	52.3739	13.2711
852	hsa-miR-30d	576.109	21.9688	754.806	91.1846
656	hsa-miR-30d*	41.3743	16.5519	52.3156	21.6354
1110	hsa-miR-30d*	25.5735	20.4974	31.2018	26.0594
883	hsa-miR-30d*	19.965	10.9858	12.7153	20.032
1141	hsa-miR-30e	95.1387	20.0678	81.755	26.5426
914	hsa-miR-30e	85.5585	23.4554	90.6682	21.5033
687	hsa-miR-30e	107.441	22.4031	107.586	26.6364
945	hsa-miR-30e*	66.6438	18.0441	26.3861	19.6618
1172	hsa-miR-30e*	81.4211	16.724	52.5183	21.2369
718	hsa-miR-30e*	88.8212	11.7579	70.7823	28.8823
976	hsa-miR-31	1055.26	63.7455	1247.13	89.28
749	hsa-miR-31	1177.18	66.7133	1405.75	125.356
1203	hsa-miR-31	1240.74	42.8062	1325.76	112.577
1234	hsa-miR-31*	37.9265	17.5616	16.3706	23.8356
780	hsa-miR-31*	35.7211	18.178	40.2379	19.5451
1007	hsa-miR-31*	14.2531	11.8463	33.071	20.3983
811	hsa-miR-3115	33.6021	13.9978	64.0726	32.3383
1265	hsa-miR-3115	35.0385	19.8913	34.557	17.2372
1038	hsa-miR-3115	22.5464	11.6946	32.6073	23.3554
842	hsa-miR-3116	35.6392	7.52172	41.9348	15.6846
1296	hsa-miR-3116	26.9707	13.7058	34.0118	16.1293
1069	hsa-miR-3116	25.2339	15.361	32.392	16.2701
873	hsa-miR-3117	24.6534	10.0526	58.3509	24.5788
1327	hsa-miR-3117	37.0249	16.5565	23.0488	13.4417
1100	hsa-miR-3117	21.2992	13.318	20.6424	29.3026
904	hsa-miR-3118	17.4322	12.4056	39.4586	18.6548
1358	hsa-miR-3118	25.0635	13.0154	13.4385	12.8602
1131	hsa-miR-3118	1	11.2474	9.85995	15.7427
935	hsa-miR-3119	29.1632	9.56548	49.1244	18.5405
1162	hsa-miR-3119	18.0964	11.5402	21.3461	23.0939
1389	hsa-miR-3119	15.0941	13.8037	17.2592	9.09144
966	hsa-miR-3120	42.2403	24.9299	76.6088	29.196
1420	hsa-miR-3120	34.0815	9.50801	26.5243	14.7169
1193	hsa-miR-3120	20.5564	12.7046	10.731	11.4923
997	hsa-miR-3121	32.6938	11.1757	47.8752	25.5779
1451	hsa-miR-3121	35.5782	14.2723	41.5162	19.5939
1224	hsa-miR-3121	15.6401	15.0156	7.55823	17.4694
1255	hsa-miR-3122	27.3474	7.22678	6.47272	16.9152
1028	hsa-miR-3122	39.3779	14.5253	58.4031	23.9604
1482	hsa-miR-3122	39.9759	11.0694	29.1417	16.9117
1059	hsa-miR-3123	26.5456	9.2911	33.2986	16.2681
1513	hsa-miR-3123	27.2542	15.6923	22.8294	22.9109
1286	hsa-miR-3123	4.96317	11.4372	20.4676	17.9729
1317	hsa-miR-3124	34.74	12.8665	28.65	19.8712
1544	hsa-miR-3124	54.5343	18.316	50.1743	21.0528
1090	hsa-miR-3124	55.9569	13.5846	55.5809	14.5495
1121	hsa-miR-3125	40.6363	15.8	60.6305	21.2755
1575	hsa-miR-3125	41.3369	15.255	32.2325	19.8642
1348	hsa-miR-3125	28.0959	12.3635	23.8726	15.128
1606	hsa-miR-3126-3p	76.7527	19.2547	23.2933	15.4699
1379	hsa-miR-3126-3p	48.4207	17.466	2.80527	15.6308
1152	hsa-miR-3126-3p	71.4591	14.3869	44.7396	18.6616
1183	hsa-miR-3126-5p	35.5424	19.115	52.0924	29.8651
1637	hsa-miR-3126-5p	36.8509	19.4425	23.9334	21.5035
1410	hsa-miR-3126-5p	24.8103	14.5237	24.6492	24.0185
1214	hsa-miR-3127	30.3213	11.9958	57.86	20.913
1668	hsa-miR-3127	25.9135	13.4863	35.092	12.251
1441	hsa-miR-3127	22.1993	17.3182	23.4193	17.2391
1245	hsa-miR-3128	3.87052	9.46401	28.6501	20.2731
1699	hsa-miR-3128	14.5837	10.8655	3.28575	13.5329
1472	hsa-miR-3128	1	26.3595	1	11.8192
1276	hsa-miR-3129	18.2395	15.5462	41.7056	14.5742
1730	hsa-miR-3129	21.6584	26.6781	11.757	19.7225
1503	hsa-miR-3129	10.3729	15.4118	14.7832	17.8956
1761	hsa-miR-3130-3p	35.3293	13.0656	19.3612	10.9718
1307	hsa-miR-3130-3p	39.3879	16.5832	55.7264	34.5663
1534	hsa-miR-3130-3p	12.8099	9.86831	20.7563	25.2357
1565	hsa-miR-3130-5p	20.0926	8.5724	15.047	13.0198
1338	hsa-miR-3130-5p	31.9826	16.693	35.413	8.61886
1792	hsa-miR-3130-5p	25.9098	22.3782	1	11.5706
1823	hsa-miR-3131	49.1399	22.4625	23.1498	21.0751
1369	hsa-miR-3131	46.2245	14.0494	46.133	20.9642
1596	hsa-miR-3131	8.33197	14.053	13.4696	12.1264
1400	hsa-miR-3132	16.9152	14.9372	57.6158	21.6853
1627	hsa-miR-3132	11.5514	10.5197	20.223	11.0512
1854	hsa-miR-3132	22.1449	18.578	7.82935	14.5172
1431	hsa-miR-3133	11.582	9.39072	28.4786	16.3162
1885	hsa-miR-3133	13.2271	15.4953	19.6284	17.4519
1658	hsa-miR-3133	1	21.3623	1	10.7171
1462	hsa-miR-3134	5.94807	12.0983	24.4015	18.8212
1916	hsa-miR-3134	11.0811	16.1057	1.58763	14.9109
1689	hsa-miR-3134	1	12.9632	3.28987	19.9907
1493	hsa-miR-3135	12.7693	13.2405	59.3882	19.2675
1720	hsa-miR-3135	21.9961	10.7315	29.7781	18.0734
1947	hsa-miR-3135	39.0315	24.7247	14.8645	20.738
1524	hsa-miR-3136	17.7791	15.5234	24.2572	15.2838
1751	hsa-miR-3136	9.96364	13.6285	17.7391	16.8686
1978	hsa-miR-3136	13.9433	20.1555	1	10.2728
1555	hsa-miR-3137	24.9471	12.3642	55.478	23.1329
1782	hsa-miR-3137	19.2129	16.7211	24.1379	27.5262
2009	hsa-miR-3137	24.3586	22.0219	15.8627	16.1101
1586	hsa-miR-3138	13.4774	10.3657	38.735	18.9817
2040	hsa-miR-3138	29.6955	15.4757	12.5194	12.5475
1813	hsa-miR-3138	18.1555	12.7672	17.466	13.5491
1617	hsa-miR-3139	10.7907	14.9489	32.2262	14.4949
2071	hsa-miR-3139	17.5631	14.8142	8.57931	16.852
1844	hsa-miR-3139	10.3171	12.6697	11.0763	12.0597
1875	hsa-miR-3140	4.29315	11.4111	12.972	18.3148
1648	hsa-miR-3140	1.87173	11.1191	29.5664	19.3747
2102	hsa-miR-3140	19.4365	21.1963	2.43516	15.7331
2133	hsa-miR-3141	696.391	52.5025	419.381	86.9834
1906	hsa-miR-3141	599.515	37.562	391.593	71.5345
1679	hsa-miR-3141	604.287	46.0073	564.954	48.7554
1710	hsa-miR-3142	3.86619	5.67349	21.7783	14.0984
1937	hsa-miR-3142	5.53266	10.1728	7.71255	9.5767
2164	hsa-miR-3142	18.2973	12.109	1	17.3138
1741	hsa-miR-3143	1	14.905	18.0612	19.0503
2195	hsa-miR-3143	7.67451	16.043	1	11.4905
1968	hsa-miR-3143	1	15.1162	1.92244	11.7642
2226	hsa-miR-3144-3p	3.49004	11.3596	1	16.7075
1772	hsa-miR-3144-3p	1	15.95	11.0998	15.2679
1999	hsa-miR-3144-3p	1	13.2614	1	11.1298
2030	hsa-miR-3144-5p	7.40777	13.7331	19.2025	14.5791
1803	hsa-miR-3144-5p	6.39843	15.0603	14.6688	18.1285
2257	hsa-miR-3144-5p	18.9401	25.6563	1	17.2898
2288	hsa-miR-3145	17.0018	16.6015	9.97535	12.4459
1834	hsa-miR-3145	1	10.4672	14.6763	14.9319
2061	hsa-miR-3145	1	13.1505	1	10.7293
2319	hsa-miR-3146	21.2764	16.382	3.87557	13.8402
2092	hsa-miR-3146	2.60025	11.334	8.75774	21.1037
1865	hsa-miR-3146	1	15.9284	1.90441	15.8027
1896	hsa-miR-3147	37.2712	12.6773	61.7679	21.4276
2123	hsa-miR-3147	27.4612	12.5935	45.2837	19.4618
2350	hsa-miR-3147	46.5058	21.5576	32.6388	21.7358
2381	hsa-miR-3148	44.1165	15.8844	1	19.0833
1927	hsa-miR-3148	8.59892	12.6068	27.7283	20.988
2154	hsa-miR-3148	1	14.9419	11.7829	17.9555
1958	hsa-miR-3149	9.67744	14.3684	17.5411	11.3842
2412	hsa-miR-3149	15.1813	19.2761	4.19213	11.9192
2185	hsa-miR-3149	9.04082	15.299	1.96844	18.8508
1989	hsa-miR-3150	16.6689	21.2886	30.499	13.7521
2443	hsa-miR-3150	29.1922	17.9846	28.1938	20.3507
2216	hsa-miR-3150	10.7517	7.93616	30.2711	16.7901
2474	hsa-miR-3150b	61.8576	23.4749	11.8745	15.4453
2247	hsa-miR-3150b	43.4892	13.3205	31.6496	20.4614
2020	hsa-miR-3150b	42.2336	13.6219	42.115	22.0803
2505	hsa-miR-3151	41.1802	19.107	32.007	26.2204
2278	hsa-miR-3151	21.866	13.1903	30.964	17.203
2051	hsa-miR-3151	9.56816	8.23066	23.3601	14.4976
2536	hsa-miR-3152	19.8756	14.0112	16.5451	22.2157
2309	hsa-miR-3152	10.7885	12.6176	14.44	18.5792
2082	hsa-miR-3152	2.17596	13.3513	13.1111	14.4605
2567	hsa-miR-3153	24.3189	14.2718	9.48822	13.9712
2113	hsa-miR-3153	9.52592	16.412	19.933	14.6815
2340	hsa-miR-3153	1.79563	13.7386	24.8655	29.7341
2598	hsa-miR-3154	52.4281	24.6962	24.6337	14.9027
2371	hsa-miR-3154	33.1982	13.5055	34.0904	20.2136
2144	hsa-miR-3154	34.9417	17.916	16.4872	18.3949
2629	hsa-miR-3155	27.559	15.6909	37.7601	27.4293
2402	hsa-miR-3155	15.1093	14.1068	39.4874	23.2582
2175	hsa-miR-3155	17.1812	12.1053	22.3478	19.4953
2433	hsa-miR-3156	30.5815	18.2645	40.7802	15.3629
2660	hsa-miR-3156	38.0145	22.8283	28.0727	20.2503
2206	hsa-miR-3156	22.001	21.3108	23.8369	13.53
2464	hsa-miR-3157	32.3154	14.4267	60.0347	24.3079
2691	hsa-miR-3157	29.4221	16.9267	19.1355	18.092
2237	hsa-miR-3157	9.49327	9.24878	25.3618	17.5788
2722	hsa-miR-3158	30.4775	14.04	5.08472	12.1389
2495	hsa-miR-3158	17.98	12.0924	37.362	22.6585
2268	hsa-miR-3158	8.54887	7.47444	18.6436	18.3018
2526	hsa-miR-3159	12.2235	12.9073	42.1696	19.1339
2753	hsa-miR-3159	33.5561	18.4788	1	14.3849
2299	hsa-miR-3159	1	13.5819	19.3563	18.1344
2557	hsa-miR-3160	23.5863	11.8082	35.5894	17.3121
2784	hsa-miR-3160	25.998	23.8355	8.53366	19.5231
2330	hsa-miR-3160	13.8734	18.9706	14.8826	12.3745
2588	hsa-miR-3161	17.8838	10.8299	53.2396	19.2319
2815	hsa-miR-3161	28.4102	16.8682	10.284	16.5849
2361	hsa-miR-3161	2.91448	12.6391	26.2937	18.719
2619	hsa-miR-3162	65.2732	12.8746	28.6317	17.2864
2846	hsa-miR-3162	53.441	21.3138	14.1528	17.4878
2392	hsa-miR-3162	40.1558	14.3997	33.3264	29.9089
2650	hsa-miR-3163	14.5955	16.2922	34.3795	22.2517
2877	hsa-miR-3163	17.5055	16.075	12.0159	16.4547
2423	hsa-miR-3163	12.3648	15.7823	13.1714	15.2643
2681	hsa-miR-3164	17.5425	13.6124	34.7155	16.9325
2908	hsa-miR-3164	27.9419	18.145	22.9448	15.7974
2454	hsa-miR-3164	11.9391	16.9341	27.6466	20.3548
2712	hsa-miR-3165	25.2314	14.5397	42.4144	18.2687
2939	hsa-miR-3165	31.3765	18.3935	15.095	25.5765
2485	hsa-miR-3165	1	15.8384	24.0593	24.0844
2743	hsa-miR-3166	35.9884	19.6259	59.7185	18.4719
2516	hsa-miR-3166	15.1016	16.5666	29.7102	19.8288
2970	hsa-miR-3166	27.5379	15.9926	8.40353	16.0936
2774	hsa-miR-3167	8.59722	14.6908	31.7508	20.9924
3001	hsa-miR-3167	26.6975	15.589	5.84526	9.39147
2547	hsa-miR-3167	4.41553	9.85085	24.3666	14.0974
2805	hsa-miR-3168	17.4352	13.6048	46.5635	19.6268
2578	hsa-miR-3168	7.89302	17.6388	23.6051	21.3659
3032	hsa-miR-3168	33.9487	18.9363	3.99803	17.9984
2836	hsa-miR-3169	21.3891	14.4768	48.8891	16.1084
3063	hsa-miR-3169	42.8481	20.4784	34.6144	18.7592
2609	hsa-miR-3169	20.5138	13.4482	23.5091	10.7963
3094	hsa-miR-3170	43.631	11.9728	29.0928	14.4306
2867	hsa-miR-3170	33.0818	22.5064	48.2526	31.5772
2640	hsa-miR-3170	19.2884	13.5036	27.3864	14.075
3125	hsa-miR-3171	34.3859	15.8108	1	10.4161
2898	hsa-miR-3171	12.2089	10.1632	36.5636	15.1038
2671	hsa-miR-3171	1.18772	13.5862	15.0918	18.4196
3156	hsa-miR-3173	50.6019	14.4946	21.0926	25.5323
2929	hsa-miR-3173	28.2686	11.2036	48.0107	25.0766
2702	hsa-miR-3173	26.0439	18.5942	40.5913	32.5917
2960	hsa-miR-3174	28.4334	14.2038	73.7779	23.5475
3187	hsa-miR-3174	40.9469	20.2628	43.05	26.9498
2733	hsa-miR-3174	16.0514	9.6703	28.4257	19.6018
2991	hsa-miR-3175	44.1827	17.5244	75.5633	20.9336
3218	hsa-miR-3175	66.6047	23.5851	41.1696	22.503
2764	hsa-miR-3175	26.8173	12.3561	43.4393	22.6517
3022	hsa-miR-3176	44.983	20.4466	115.954	26.2329
2795	hsa-miR-3176	29.3669	13.1219	60.0299	21.2526
3249	hsa-miR-3176	73.2787	29.4914	39.6139	18.9052
3280	hsa-miR-3177	108.795	27.4922	59.9385	32.8827
2826	hsa-miR-3177	65.1609	18.665	40.4184	24.3972
3053	hsa-miR-3177	88.0487	13.9536	79.6049	17.5268
3311	hsa-miR-3178	377.561	46.5611	233.615	41.5985
2857	hsa-miR-3178	308.208	30.6415	230.086	54.7052
3084	hsa-miR-3178	329.187	28.7697	304.864	39.4651
3342	hsa-miR-3179	43.5648	20.3914	26.5468	15.0219
3115	hsa-miR-3179	27.582	15.6451	45.5846	19.9258
2888	hsa-miR-3179	15.7889	12.3095	31.1716	15.9433
3146	hsa-miR-3180	72.6008	14.5165	94.2827	32.5621
3373	hsa-miR-3180	80.4966	24.7143	65.6397	19.5718
2919	hsa-miR-3180	46.5299	16.5238	44.1438	19.6582
3404	hsa-miR-3180-3p	72.3019	17.5218	50.0995	30.4724
3177	hsa-miR-3180-3p	65.4419	14.9483	76.7804	28.6962
2950	hsa-miR-3180-3p	40.5107	16.1733	46.1938	22.29
3208	hsa-miR-3180-5p	53.1782	14.6589	97.7562	21.6738
2981	hsa-miR-3180-5p	38.8832	13.9785	70.2582	16.9536
3435	hsa-miR-3180-5p	71.7669	16.5521	79.8438	20.3633
3239	hsa-miR-3181	77.3556	23.9826	115.941	15.8562
3466	hsa-miR-3181	80.7775	20.3955	66.4921	22.7169
3012	hsa-miR-3181	55.2917	19.2711	48.1974	24.7723
3497	hsa-miR-3182	60.8636	18.9674	41.5218	29.2752
3270	hsa-miR-3182	58.915	17.8095	71.305	20.9359
3043	hsa-miR-3182	40.4245	12.7156	41.7841	14.4468
3528	hsa-miR-3183	122.44	30.6271	42.4967	19.0701
3301	hsa-miR-3183	114.192	27.078	92.7544	31.3353
3074	hsa-miR-3183	89.4037	24.2442	77.9153	23.0903
3332	hsa-miR-3184	47.4468	17.9653	77.8103	25.8438
3559	hsa-miR-3184	56.2947	16.7574	46.2335	22.8929
3105	hsa-miR-3184	34.5382	15.1806	41.1568	19.8294
3167	hsa-miR-3186-3p	37.2982	9.30819	66.3146	15.5272
3394	hsa-miR-3186-3p	46.2224	19.6455	78.315	26.4227
3621	hsa-miR-3186-3p	61.5797	22.6483	61.8106	22.0274
3425	hsa-miR-3186-5p	49.3753	15.5253	82.2252	29.0832
3198	hsa-miR-3186-5p	37.0927	8.68058	62.0219	26.1126
3652	hsa-miR-3186-5p	44.4695	20.2806	36.1415	15.7713
3456	hsa-miR-3187	92.9926	16.5877	123.059	34.9775
3229	hsa-miR-3187	76.9545	10.4187	67.0591	29.7741
3683	hsa-miR-3187	79.659	15.2288	75.3256	32.0773
3260	hsa-miR-3188	41.4502	19.1685	59.067	17.4272
3714	hsa-miR-3188	53.5979	22.2326	38.4875	14.4659
3487	hsa-miR-3188	44.2132	8.30789	61.7691	27.1554
3518	hsa-miR-3189	56.9527	17.756	93.078	36.2113
3745	hsa-miR-3189	61.997	22.2793	40.8357	24.9618
3291	hsa-miR-3189	55.305	18.6116	50.4224	22.4852
3776	hsa-miR-3190	93.6541	29.1787	51.8347	15.7117
3549	hsa-miR-3190	70.3817	13.3089	90.7273	39.1582
3322	hsa-miR-3190	67.1535	18.6395	82.7135	38.1864
3580	hsa-miR-3191	65.9739	19.6596	121.249	23.7113
3807	hsa-miR-3191	93.0719	21.918	52.6321	18.7393
3353	hsa-miR-3191	64.6829	23.2003	76.6375	19.3092
3611	hsa-miR-3192	61.9064	15.0998	97.3691	28.3217
3384	hsa-miR-3192	53.1056	16.7506	77.6402	37.7429
3838	hsa-miR-3192	65.7733	17.1771	67.1641	29.4836
3642	hsa-miR-3193	40.3883	14.9098	90.4987	29.2898
3415	hsa-miR-3193	52.2618	15.5273	57.4008	17.6334
3869	hsa-miR-3193	61.843	14.9145	65.8901	24.3321
3900	hsa-miR-3194	102.62	16.4991	69.3713	25.9173
3446	hsa-miR-3194	90.9275	15.1333	78.8024	29.5979
3673	hsa-miR-3194	106.433	22.2863	111.974	30.3769
3704	hsa-miR-3195	151.112	19.1179	145.089	21.0366
3931	hsa-miR-3195	158.377	26.7482	151.969	50.4773
3477	hsa-miR-3195	156.975	19.4718	156.151	52.226
3539	hsa-miR-3197	165.891	33.7891	62.0598	30.3456
3766	hsa-miR-3197	170.656	34.1456	78.1517	28.1553
3570	hsa-miR-3198	67.656	18.6617	101.068	35.9346
941	hsa-miR-3198	41.5797	12.0467	56.2412	14.5081
3797	hsa-miR-3198	72.5637	10.804	76.0162	21.9415
972	hsa-miR-3199	18.5097	10.7354	59.6939	26.6127
3601	hsa-miR-3199	47.4513	10.4158	65.6441	19.7951
3828	hsa-miR-3199	48.3788	13.0624	58.4171	43.8675
3859	hsa-miR-32	26.2065	8.88317	35.6391	18.0551
3632	hsa-miR-32	33.8013	9.46406	34.7867	18.8852
1003	hsa-miR-32	7.9715	9.4812	23.9406	14.8507
3663	hsa-miR-32*	47.8013	13.3941	75.3927	20.9051
1034	hsa-miR-32*	28.6525	13.2114	18.1085	14.8615
3890	hsa-miR-32*	42.1388	16.8861	39.9097	16.5417
3921	hsa-miR-3200-3p	56.7229	21.5659	75.0483	27.4712
1065	hsa-miR-3200-3p	29.1076	15.4556	43.3079	21.2871
3694	hsa-miR-3200-3p	58.5332	13.9477	69.5145	26.6006
3725	hsa-miR-3200-5p	51.7862	14.146	75.7264	20.9869
3952	hsa-miR-3200-5p	48.5168	24.3676	52.5237	9.97811
2739	hsa-miR-3200-5p	16.1154	8.86464	32.2412	18.5826
3756	hsa-miR-3201	61.2719	17.3939	76.3599	27.142
2770	hsa-miR-3201	15.9809	19.1393	28.2862	19.6924
25	hsa-miR-3201	1	21.9214	1	7.9691
2801	hsa-miR-3202	20.7494	15.5418	48.4708	17.6613
3787	hsa-miR-3202	63.8527	13.9191	69.8406	23.6295
56	hsa-miR-3202	21.6831	16.197	17.9273	17.4422
87	hsa-miR-320a	2359.47	86.8019	2502.04	107.2
2863	hsa-miR-320b	1807.25	53.9129	2293.35	193.54
3849	hsa-miR-320b	2246.22	46.0831	2595.02	158.117
118	hsa-miR-320b	2000.7	73.2325	1976.85	104.094
149	hsa-miR-320c	2310.47	82.5208	2471.73	139.122
3911	hsa-miR-320d	1553.71	47.3467	1848.74	126.195
180	hsa-miR-320d	1336.07	36.5236	1494.04	118.626
3942	hsa-miR-320e	1075.22	39.1584	1333.95	99.2058
211	hsa-miR-320e	976.298	77.2415	1042.55	75.886
2987	hsa-miR-323-3p	19.7134	11.8323	37.9611	15.38
242	hsa-miR-323-3p	25.7896	19.6533	21.6738	14.0212
15	hsa-miR-323-3p	6.2827	14.393	10.4872	14.2513
273	hsa-miR-323-5p	63.8213	16.0335	71.0743	35.2985
46	hsa-miR-323-5p	65.2297	18.3133	70.8972	31.5625
3018	hsa-miR-323-5p	55.596	12.648	57.3418	25.5373
3049	hsa-miR-323b-3p	23.776	11.4906	49.7227	15.7532
77	hsa-miR-323b-3p	51.0495	16.3979	35.9221	17.5219
304	hsa-miR-323b-3p	21.2329	16.2275	32.5362	23.3032
108	hsa-miR-323b-5p	61.6278	12.8742	47.8393	21.4824
335	hsa-miR-323b-5p	33.4125	23.1704	35.3849	17.5719
3080	hsa-miR-323b-5p	349.914	29.7572	1146.26	78.4808
3111	hsa-miR-324-3p	80.1096	12.5968	133.957	28.0912
366	hsa-miR-324-3p	76.4558	13.052	87.4257	22.3174
139	hsa-miR-324-3p	114.848	17.3773	124.812	36.2079
397	hsa-miR-324-5p	123.134	23.6966	78.4048	17.0027
3142	hsa-miR-324-5p	146.347	39.7019	169.72	40.4529
170	hsa-miR-324-5p	132.187	18.0399	123.568	37.3525
201	hsa-miR-325	49.9171	17.3164	48.9078	18.0768
3173	hsa-miR-325	20.2107	14.9176	44.842	24.2324
428	hsa-miR-325	26.4591	23.079	15.296	12.167
6	hsa-miR-326	25.2315	12.3238	7.26035	15.7057
233	hsa-miR-326	54.1277	22.3629	65.0997	16.23
460	hsa-miR-326	17.7629	14.0049	24.8189	19.5022
37	hsa-miR-328	51.4748	19.1565	35.0666	12.281
264	hsa-miR-328	56.9758	25.7258	78.3426	16.8176
491	hsa-miR-328	43.8171	22.9537	33.5378	17.0933
68	hsa-miR-329	36.9192	13.0294	1	14.1352
295	hsa-miR-329	38.9828	12.642	41.1184	25.3645
522	hsa-miR-329	19.9921	15.2183	17.9119	12.9638
326	hsa-miR-330-3p	53.5539	13.4507	64.1632	20.7215
99	hsa-miR-330-3p	58.246	18.7644	48.5573	36.9491
553	hsa-miR-330-3p	44.3823	11.7235	47.8944	17.0047
130	hsa-miR-330-5p	72.1657	20.3426	40.6871	19.8523
357	hsa-miR-330-5p	68.1041	16.206	88.9332	17.9259
584	hsa-miR-330-5p	37.8203	18.4931	25.7784	32.3793
161	hsa-miR-331-3p	131.178	22.398	80.6128	21.4446
388	hsa-miR-331-3p	128.01	22.6696	105.998	31.2188
615	hsa-miR-331-3p	103.758	19.508	91.1739	23.1648
192	hsa-miR-331-5p	54.1687	16.4898	26.9644	24.5301
646	hsa-miR-331-5p	25.1817	13.2118	34.1856	16.0113
419	hsa-miR-331-5p	37.7535	15.3952	47.9274	27.4502
254	hsa-miR-335*	84.9097	24.7319	36.803	26.1653
708	hsa-miR-335*	61.4256	21.5622	42.9637	30.6588
481	hsa-miR-335*	84.3603	20.734	73.8899	26.5508
285	hsa-miR-337-3p	32.9778	14.4607	13.4469	17.5968
512	hsa-miR-337-3p	17.5833	12.815	37.9066	19.3113
739	hsa-miR-337-3p	10.9207	17.1694	26.5162	22.0474
770	hsa-miR-337-5p	28.503	12.319	13.6358	12.491
316	hsa-miR-337-5p	39.9035	18.4923	23.432	21.3613
543	hsa-miR-337-5p	41.2647	15.7353	35.4982	16.4022
574	hsa-miR-338-3p	24.8859	12.6085	34.1934	17.9814
347	hsa-miR-338-3p	30.0924	16.4127	14.2361	22.2877
801	hsa-miR-338-3p	13.268	14.8216	9.71524	12.5586
378	hsa-miR-338-5p	43.9205	21.7614	14.2921	17.6124
605	hsa-miR-338-5p	39.7375	14.674	60.5736	26.5679
832	hsa-miR-338-5p	33.7362	13.1651	31.9202	21.3101
409	hsa-miR-339-3p	68.6692	23.138	50.2962	27.5338
636	hsa-miR-339-3p	71.9763	15.1463	91.1815	29.1092
863	hsa-miR-339-3p	56.6887	19.0156	71.4342	27.5627
894	hsa-miR-339-5p	54.0206	13.9699	35.8371	17.2474
667	hsa-miR-339-5p	56.9518	20.8888	76.2075	25.5662
440	hsa-miR-339-5p	40.6866	14.7716	51.9921	26.4587
698	hsa-miR-33a	24.3448	12.0211	38.2313	19.1439
471	hsa-miR-33a	42.2987	16.7779	32.3351	15.6463
925	hsa-miR-33a	20.7563	12.0023	23.1867	11.525
729	hsa-miR-33a*	30.5493	10.0649	29.2017	20.6368
502	hsa-miR-33a*	37.9605	11.0008	37.475	33.6479
956	hsa-miR-33a*	23.5655	21.8019	30.3937	18.1341
533	hsa-miR-33b	49.5596	11.6412	44.0325	26.3691
987	hsa-miR-33b	33.2226	14.4407	29.1036	17.5108
760	hsa-miR-33b	44.5944	12.1425	42.9565	20.5956
1018	hsa-miR-33b*	65.2721	21.8103	48.5513	27.5109
791	hsa-miR-33b*	69.8288	22.8636	87.7424	25.0051
564	hsa-miR-33b*	88.4658	16.5308	77.1062	19.4277
1049	hsa-miR-340	46.5928	16.9045	18.8602	15.5989
595	hsa-miR-340	50.4823	14.4366	40.0413	21.5761
822	hsa-miR-340	38.416	11.8375	38.1628	28.3564
626	hsa-miR-340*	40.4677	17.7472	18.0175	17.5269
1080	hsa-miR-340*	28.9389	17.1271	28.8593	18.513
853	hsa-miR-340*	20.4892	14.6756	30.4395	19.8925
884	hsa-miR-342-3p	50.872	10.9467	88.38	24.1533
657	hsa-miR-342-3p	69.7059	18.9058	99.4985	32.2569
1111	hsa-miR-342-3p	59.9768	18.8118	60.7972	22.5564
688	hsa-miR-342-5p	51.3633	10.995	33.364	24.8571
915	hsa-miR-342-5p	36.1162	18.1508	47.4383	19.9317
1142	hsa-miR-342-5p	38.8312	21.4536	24.3062	21.6226
1173	hsa-miR-345	47.5383	12.6892	31.3369	31.9754
946	hsa-miR-345	46.3897	18.7779	56.735	28.5105
719	hsa-miR-345	47.0484	12.3585	53.6176	17.7752
1204	hsa-miR-346	40.5835	14.7114	18.6821	16.7026
977	hsa-miR-346	35.9118	13.6891	46.0112	17.9766
750	hsa-miR-346	50.2032	11.5235	41.7166	22.5224
1235	hsa-miR-34a	49.496	12.0113	55.6924	22.7051
781	hsa-miR-34a	71.8986	11.9565	71.7245	19.101
1008	hsa-miR-34a	55.1533	6.41758	56.9803	21.7293
1039	hsa-miR-34a*	18.9694	12.1095	38.4438	16.0546
812	hsa-miR-34a*	32.8077	12.8462	17.9024	19.4535
1266	hsa-miR-34a*	31.1217	16.2963	26.7538	13.1764
1070	hsa-miR-34b	17.8598	8.73192	43.2154	21.8209
843	hsa-miR-34b	32.229	14.1306	37.7771	25.7752
1297	hsa-miR-34b	17.6757	12.8356	8.89083	15.1189
1101	hsa-miR-34b*	24.2379	20.7839	37.0067	16.2463
874	hsa-miR-34b*	32.6354	10.1158	37.6959	26.6965
1328	hsa-miR-34b*	8.86809	17.3038	16.3094	17.0616
936	hsa-miR-34c-5p	32.9623	15.991	27.696	15.4074
1390	hsa-miR-34c-5p	21.8736	17.1922	14.74	17.396
1163	hsa-miR-34c-5p	8.61872	17.9816	16.9284	20.335
967	hsa-miR-3605-3p	15.0758	15.1203	34.5484	16.2907
1421	hsa-miR-3605-3p	7.62587	11.645	16.2916	19.7095
1194	hsa-miR-3605-3p	1	10.8469	16.9824	17.0092
998	hsa-miR-3605-5p	36.9166	14.9133	46.2203	13.9337
1225	hsa-miR-3605-5p	17.6713	15.9206	23.6326	14.7699
1452	hsa-miR-3605-5p	14.0984	9.20441	10.6107	10.0645
1029	hsa-miR-3606	21.3105	14.7347	27.3407	19.4778
1256	hsa-miR-3606	2.12346	10.2685	22.6506	17.7652
1483	hsa-miR-3606	7.84652	14.8032	4.41916	11.2134
1514	hsa-miR-3607-3p	49.639	20.7184	23.5577	18.4752
1287	hsa-miR-3607-3p	43.4395	14.2714	30.2896	21.754
1060	hsa-miR-3607-3p	59.15	13.0432	63.5963	21.6179
1545	hsa-miR-3607-5p	78.2892	15.7084	43.8905	16.4558
1318	hsa-miR-3607-5p	58.3699	17.0844	69.4599	25.5953
1091	hsa-miR-3607-5p	85.734	19.4332	88.067	20.1861
1122	hsa-miR-3609	28.2741	10.5356	43.4562	27.4676
1576	hsa-miR-3609	16.0551	19.0399	19.8022	15.3741
1349	hsa-miR-3609	2.13958	14.393	12.8589	12.2373
1607	hsa-miR-3610	77.372	21.8515	60.4548	17.6044
1380	hsa-miR-3610	56.1682	12.6264	54.4557	24.948
1153	hsa-miR-3610	90.1458	12.0145	92.6076	35.2945
1184	hsa-miR-3611	19.613	11.5242	22.4058	19.0103
1638	hsa-miR-3611	12.5047	15.684	5.27027	14.584
1411	hsa-miR-3611	1	14.7795	4.19937	7.04264
1215	hsa-miR-3612	28.6508	14.7313	17.7375	9.77378
1442	hsa-miR-3612	6.45787	13.6465	21.6783	19.68
1669	hsa-miR-3612	28.1555	26.045	1	14.4958
1277	hsa-miR-3613-5p	13.6045	10.3012	12.173	14.6481
1731	hsa-miR-3613-5p	4.22455	12.4465	4.09823	15.302
1504	hsa-miR-3613-5p	1	24.8468	1	7.76946
1308	hsa-miR-361-3p	33.8567	13.3147	33.4793	19.4671
1535	hsa-miR-361-3p	1.94241	12.1583	14.3909	17.5403
1762	hsa-miR-361-3p	11.4049	17.5663	1	13.3868
1339	hsa-miR-3614-3p	14.6738	6.0184	29.6555	12.3541
1566	hsa-miR-3614-3p	5.12492	12.0219	1	10.3202
1793	hsa-miR-3614-3p	1	19.0308	1	9.281
1370	hsa-miR-3614-5p	30.5193	8.7262	32.8729	19.9316
1824	hsa-miR-3614-5p	18.4816	19.0527	14.7856	18.2989
1597	hsa-miR-3614-5p	1.3794	15.4633	25.3603	15.1859
1401	hsa-miR-3615	40.2881	14.8204	67.2746	24.3399
1628	hsa-miR-3615	27.7328	11.4781	34.5957	19.9374
1855	hsa-miR-3615	36.7543	33.5274	17.7753	27.0486
1432	hsa-miR-361-5p	934.051	18.445	1083.79	98.0564
1659	hsa-miR-361-5p	882.233	41.0438	799.544	74.103
1886	hsa-miR-361-5p	1014.97	45.0281	928.206	140.803
1463	hsa-miR-3616-3p	26.5105	19.9625	49.9445	35.2429
1917	hsa-miR-3616-3p	11.4464	18.0659	1	20.7188
1690	hsa-miR-3616-3p	4.78008	14.2196	1	10.1892
1494	hsa-miR-3616-5p	17.9735	15.214	15.1346	17.414
1948	hsa-miR-3616-5p	9.05505	15.2242	1.97693	14.7116
1721	hsa-miR-3616-5p	1	25.863	1	7.12712
1525	hsa-miR-3617	25.3634	13.3318	21.1827	9.88058
1979	hsa-miR-3617	11.9493	20.3238	7.75709	15.3234
1752	hsa-miR-3617	15.1743	9.27209	4.58482	18.2357
1556	hsa-miR-3618	1	12.5003	6.33187	11.4098
2010	hsa-miR-3618	3.99697	17.0415	1	13.4565
1783	hsa-miR-3618	1	21.3913	10.8618	15.59
2041	hsa-miR-3619	47.8419	21.3869	15.8302	23.0246
1587	hsa-miR-3619	25.7502	10.6658	38.4269	32.3161
1814	hsa-miR-3619	37.8595	14.2564	37.8049	14.8525
1618	hsa-miR-3620	18.9038	14.717	40.3057	26.932
2072	hsa-miR-3620	23.8946	15.1202	15.7841	13.742
1845	hsa-miR-3620	14.8112	13.7689	19.794	21.3923
1649	hsa-miR-3621	174.675	19.704	119.198	47.5071
1680	hsa-miR-3622a-3p	29.2308	13.6523	20.6116	21.1673
1907	hsa-miR-3622a-3p	22.6858	17.2961	31.5313	15.9615
2134	hsa-miR-3622a-3p	22.677	22.3594	13.1494	16.9534
1711	hsa-miR-3622a-5p	24.3238	12.3535	37.1072	11.6161
1938	hsa-miR-3622a-5p	32.2052	14.7012	24.9149	18.4046
2165	hsa-miR-3622a-5p	33.615	17.0242	1	8.89382
1742	hsa-miR-3622b-3p	26.5478	11.1367	45.9789	21.9415
1969	hsa-miR-3622b-3p	16.4992	16.4063	21.0963	15.77
2196	hsa-miR-3622b-3p	14.4163	25.4791	1	16.1877
2227	hsa-miR-3622b-5p	52.5181	24.0901	21.7343	20.0757
2000	hsa-miR-3622b-5p	37.6451	5.86969	17.9941	21.0642
1773	hsa-miR-3622b-5p	35.8068	14.9164	27.4837	12.3959
1804	hsa-miR-362-3p	1.47742	13.4311	12.1921	8.53177
2258	hsa-miR-362-3p	1	18.0378	2.61754	12.45
2031	hsa-miR-362-3p	1	25.4887	1	8.99271
2062	hsa-miR-362-5p	9.35108	9.91678	13.6885	15.8664
1835	hsa-miR-362-5p	9.41782	8.7582	11.9529	15.8359
2289	hsa-miR-362-5p	31.7753	21.9954	1	12.4086
2093	hsa-miR-363	2.29856	19.7415	1	12.9409
1866	hsa-miR-363	1	17.2449	3.88749	17.5603
2320	hsa-miR-363	1	22.0824	1	10.4951
2124	hsa-miR-363*	3.76252	10.9314	17.9832	14.8964
2351	hsa-miR-363*	19.4058	15.1562	2.57029	13.8295
1897	hsa-miR-363*	1	12.347	10.3579	12.7651
1928	hsa-miR-3646	3.25372	14.4978	11.8746	17.5823
2155	hsa-miR-3646	1.98617	13.859	10.1638	22.8485
2382	hsa-miR-3646	19.2247	25.1534	1	14.1396
2186	hsa-miR-3647-3p	45.8424	9.7235	23.6133	14.3054
2413	hsa-miR-3647-3p	52.5876	20.0902	27.0602	16.6165
1959	hsa-miR-3647-3p	43.8835	16.5686	42.8678	36.4287
1990	hsa-miR-3647-5p	2.9797	14.2288	9.87906	16.3668
2444	hsa-miR-3647-5p	1	18.6276	2.1005	16.5791
2217	hsa-miR-3647-5p	1	17.6534	7.49777	13.2726
2475	hsa-miR-3648	40.2574	16.7782	26.4356	19.0561
2248	hsa-miR-3648	34.4709	14.7384	27.4388	19.3945
2021	hsa-miR-3648	27.9696	14.7954	43.5186	23.4693
2052	hsa-miR-3649	12.1161	11.9282	38.1569	20.2854
2506	hsa-miR-3649	26.1802	18.9367	11.0833	12.5726
2279	hsa-miR-3649	15.9337	14.1753	13.3343	16.2012
2568	hsa-miR-365*	44.6373	20.2798	18.737	21.6024
2114	hsa-miR-365*	23.0223	10.0006	41.5137	22.4766
2341	hsa-miR-365*	30.4398	13.4902	32.9809	20.6957
2372	hsa-miR-3650	8.34586	13.1629	13.0295	12.3664
2145	hsa-miR-3650	7.13495	11.9219	12.6108	20.6895
2599	hsa-miR-3650	20.1739	14.9841	1	13.6183
2403	hsa-miR-3651	30.2777	18.5013	34.5632	19.8559
2176	hsa-miR-3651	23.1443	11.7546	32.3588	32.3563
2630	hsa-miR-3651	29.3991	16.8609	17.5205	12.5453
2434	hsa-miR-3652	50.7363	17.1757	47.8379	19.753
2207	hsa-miR-3652	35.313	13.6535	34.8587	21.3997
2661	hsa-miR-3652	43.5573	27.4374	28.8323	19.2218
2465	hsa-miR-3653	13.7227	12.246	45.2467	20.2243
2238	hsa-miR-3653	11.6186	9.59826	25.1988	23.8822
2692	hsa-miR-3653	12.728	13.2935	10.0717	17.4373
2496	hsa-miR-3654	33.1071	12.8773	29.5898	21.1757
2723	hsa-miR-3654	28.589	21.9657	11.7549	16.6993
2269	hsa-miR-3654	8.04801	7.37638	14.0452	17.5571
2300	hsa-miR-3655	22.6353	10.4597	16.8091	14.0947
2527	hsa-miR-3655	22.7759	14.5249	26.5694	16.7172
2754	hsa-miR-3655	5.46056	20.3514	9.40475	16.9507
2589	hsa-miR-3657	6.72482	8.73269	18.4186	18.4898
2362	hsa-miR-3657	5.47558	13.3959	15.5278	22.6005
2816	hsa-miR-3657	13.7194	22.7235	1	8.90664
2620	hsa-miR-3658	12.8985	8.34356	23.7886	18.3789
2393	hsa-miR-3658	8.37476	13.7212	14.8743	23.7254
2847	hsa-miR-3658	1.26661	19.6813	4.411	13.1046
2651	hsa-miR-3659	25.8525	16.9308	15.0223	13.4668
2424	hsa-miR-3659	10.4657	10.9337	17.132	20.3683
2878	hsa-miR-3659	37.074	26.2829	1	13.0172
2682	hsa-miR-3660	17.9755	14.0246	26.3379	18.9976
2909	hsa-miR-3660	27.4395	18.0132	9.80593	8.37306
2455	hsa-miR-3660	1.76546	15.9091	4.5726	11.4519
2486	hsa-miR-3661	68.2293	12.8627	7.53214	19.4908
2940	hsa-miR-3661	78.9935	25.9	13.0143	20.9259
2713	hsa-miR-3661	77.8379	21.3658	42.937	19.2411
2744	hsa-miR-3662	13.3893	13.0028	21.3901	22.4006
2971	hsa-miR-3662	15.538	19.8032	1.3348	11.1018
2517	hsa-miR-3662	1	16.7233	3.6866	12.8251
3002	hsa-miR-3663-3p	57.4866	21.2279	3.90239	12.6659
2548	hsa-miR-3663-3p	38.5253	16.7422	31.6343	17.7979
2775	hsa-miR-3663-3p	62.124	17.7609	69.9713	24.4401
2579	hsa-miR-3663-5p	29.2043	12.9551	24.0858	25.5079
2806	hsa-miR-3663-5p	39.6453	18.2532	45.3671	25.0249
3033	hsa-miR-3663-5p	41.0299	22.7365	20.348	17.4165
3064	hsa-miR-3664	16.3439	9.86962	29.8816	19.1973
2837	hsa-miR-3664	12.2039	12.4879	20.8608	16.0401
2610	hsa-miR-3664	3.77616	11.2731	17.8953	21.0855
2899	hsa-miR-3666	20.3071	11.5971	54.7807	41.8396
3126	hsa-miR-3666	30.7769	20.4171	26.2233	20.5216
2672	hsa-miR-3666	1	11.1351	6.83449	13.3901
2930	hsa-miR-3667-3p	17.282	15.5558	27.4487	20.794
3157	hsa-miR-3667-3p	22.3436	17.5819	10.2803	20.0091
2703	hsa-miR-3667-3p	11.5009	14.3731	9.47924	14.252
2961	hsa-miR-3667-5p	28.7223	10.9459	46.4741	21.1566
3188	hsa-miR-3667-5p	26.9545	14.1658	43.7943	30.1471
2734	hsa-miR-3667-5p	12.0804	10.0861	16.6543	27.8796
2992	hsa-miR-3668	21.7038	15.0666	51.8645	19.6094
3219	hsa-miR-3668	22.013	12.0004	4.96353	7.36027
2765	hsa-miR-3668	1.51238	9.64532	1.0967	14.1616
3250	hsa-miR-3669	14.8756	15.4107	21.3296	26.1741
3023	hsa-miR-3669	10.5879	10.4107	25.0796	17.0455
2796	hsa-miR-3669	1	10.0205	1	12.0846
3054	hsa-miR-367	33.3389	18.2199	23.775	19.492
3281	hsa-miR-367	29.2239	18.8193	8.9144	16.7797
2827	hsa-miR-367	4.30914	12.4255	1	12.4901
3085	hsa-miR-367*	22.6029	19.7944	25.4456	23.0613
3312	hsa-miR-367*	15.3165	19.2166	16.2064	16.5485
2858	hsa-miR-367*	7.29621	17.0135	11.3194	15.7431
3116	hsa-miR-3670	27.9991	20.9604	51.4324	17.9232
3343	hsa-miR-3670	23.0001	13.8121	8.20758	16.741
2889	hsa-miR-3670	13.3809	16.4031	10.3302	17.4882
3147	hsa-miR-3671	23.2266	11.3147	40.7316	17.6206
3374	hsa-miR-3671	17.5619	12.8499	17.1035	19.206
2920	hsa-miR-3671	5.86292	17.1035	6.51204	18.049
3178	hsa-miR-3672	23.3651	12.2968	38.2256	29.3316
3405	hsa-miR-3672	13.4089	15.5447	7.70651	14.9626
2951	hsa-miR-3672	4.68997	17.0952	1	9.47216
3209	hsa-miR-3673	27.6379	16.5292	49.7061	18.6077
3436	hsa-miR-3673	26.0407	16.7577	16.6298	11.9835
2982	hsa-miR-3673	4.14522	14.3179	22.0339	20.3928
3240	hsa-miR-3674	32.0055	9.72167	37.0132	18.8024
3467	hsa-miR-3674	30.0984	24.2704	15.349	16
3013	hsa-miR-3674	6.25676	13.6657	17.6193	20.6749
3271	hsa-miR-3675-3p	39.5318	15.6036	81.0384	24.2619
3044	hsa-miR-3675-3p	32.2158	16.7433	42.991	20.6208
3498	hsa-miR-3675-3p	49.0892	28.8787	30.9898	15.7148
3302	hsa-miR-3675-5p	22.5869	11.2086	41.6806	20.6715
3075	hsa-miR-3675-5p	25.774	16.0475	38.2902	28.5716
3529	hsa-miR-3675-5p	23.0234	12.9608	15.1955	12.3553
3106	hsa-miR-3676	58.0223	9.94076	98.1669	14.7968
3560	hsa-miR-3676	63.015	11.3488	65.663	29.6629
3333	hsa-miR-3676	112.573	27.2839	170.952	41.5212
3137	hsa-miR-3677	36.6458	12.3173	63.6643	32.1465
3364	hsa-miR-3677	55.9423	12.3882	72.8405	25.0215
3591	hsa-miR-3677	44.4381	15.9882	36.7233	14.9418
3622	hsa-miR-3678-3p	44.4406	15.4273	33.2739	15.8184
3395	hsa-miR-3678-3p	47.7564	16.2932	64.5646	33.6682
3168	hsa-miR-3678-3p	19.0299	11.8229	41.1907	21.2751
3426	hsa-miR-3678-5p	43.4295	12.0083	64.1588	21.7335
3199	hsa-miR-3678-5p	33.6973	15.6574	46.851	26.0159
3653	hsa-miR-3678-5p	29.6102	15.073	52.5465	31.3538
3230	hsa-miR-3679-3p	33.1155	18.9102	65.4883	18.6432
3457	hsa-miR-3679-3p	51.2811	24.1262	76.1162	22.51
3684	hsa-miR-3679-3p	48.1347	23.764	43.4237	31.9346
3261	hsa-miR-3679-5p	50.4443	19.3623	69.4776	30.3118
3715	hsa-miR-3679-5p	56.5495	19.3323	67.131	17.2309
3488	hsa-miR-3679-5p	61.4475	15.0164	67.1568	28.1563
3292	hsa-miR-3680	23.7502	6.41868	49.1293	17.66
3519	hsa-miR-3680	25.2726	15.51	51.5155	19.1275
3746	hsa-miR-3680	38.0448	15.0026	24.9264	29.4933
3550	hsa-miR-3680*	36.09	11.3436	67.6677	31.1635
3323	hsa-miR-3680*	27.8667	12.5179	43.3772	12.4015
3777	hsa-miR-3680*	39.5034	22.1637	46.4851	18.4009
3354	hsa-miR-3681	32.1317	12.0937	52.8815	15.4801
3808	hsa-miR-3681	37.8491	16.035	44.8777	28.0906
3581	hsa-miR-3681	43.9912	13.2196	42.7405	45.8818
3385	hsa-miR-3681*	24.7171	11.5712	45.1467	17.4484
3839	hsa-miR-3681*	45.2758	19.4768	31.4002	20.8584
3612	hsa-miR-3681*	41.239	18.0994	48.2072	15.9824
3416	hsa-miR-3682	32.163	14.478	53.3838	16.8838
3870	hsa-miR-3682	49.8665	17.4489	56.6689	29.2253
3643	hsa-miR-3682	54.6188	14.8016	57.8712	29.118
3447	hsa-miR-3683	20.2398	7.67801	41.3391	19.5922
3901	hsa-miR-3683	31.1278	16.9029	34.7511	15.3789
3674	hsa-miR-3683	42.3338	14.8788	42.4145	23.7818
3932	hsa-miR-3684	48.7106	15.9509	29.7151	15.1831
3478	hsa-miR-3684	22.2305	12.3929	45.6559	25.6521
3705	hsa-miR-3684	31.1114	18.9801	21.7629	16.9538
3509	hsa-miR-3685	30.0347	9.16071	51.8833	18.553
[truncated: 1,930 more rows]
