# Supplementary material for: Disturbance of the let-7/LIN28 double-negative feedback loop is associated with radio- and chemo-resistance in non-small cell lung cancer
Source: PLoS One. 2017 Feb 24;12(2):e0172787. doi: 10.1371/journal.pone.0172787 (PMC5325287; doi:10.1371/journal.pone.0172787)
Supplement: S2 Dataset — The miRNA expression profiles of A549 cells and A549/DDP cells. (XLSX) [file pone.0172787.s007.xlsx]

## Sheet: Sheet1
		Sample A (A549 cells)		Sample B (A549_DDP cells)
Index	Probe_ID	Signal	StDev	Signal	StDev
188	hsa-let-7b	8626.3	178.196	3380.97	99.6262
198	hsa-let-7b	8852.89	113.418	4011.11	172.649
208	hsa-let-7b	9016.96	194.093	4001.3	193.839
250	hsa-let-7c	11608.9	161.003	6702.78	238.117
270	hsa-let-7c	11913.3	257.912	7674.26	298.981
260	hsa-let-7c	11684.2	241.598	7638.68	441.487
332	hsa-let-7d	10985.1	133.523	9767.77	177.774
322	hsa-let-7d	10658.8	178.306	9446.58	243.34
384	hsa-let-7e	6058.23	183.253	2722.33	72.5608
394	hsa-let-7e	6165.79	117.396	2748.65	200.246
374	hsa-let-7e	6142.33	142.214	2923.14	176.679
591	hsa-let-7i	11539.1	198.192	7453.59	128.383
611	hsa-let-7i	13306	336.315	7652.71	119.995
601	hsa-let-7i	13591.1	533.062	7373.37	124.469
694	hsa-miR-100	698.278	58.5265	1558.31	117.016
684	hsa-miR-100	728.303	74.9227	1427.73	81.07
704	hsa-miR-100	758.927	65.0053	1670.18	185.988
818	hsa-miR-103	2044.85	134.703	5406.83	285.397
828	hsa-miR-103	2112.95	108.051	5838.48	338.337
808	hsa-miR-103	2089.04	125.229	5560.97	339.591
963	hsa-miR-106a	8006.14	77.8798	1642.55	80.9269
983	hsa-miR-106a	7634.72	160.863	1643.91	117.814
973	hsa-miR-106a	7450.77	205.7	1643.55	99.3429
1025	hsa-miR-106b	2411.99	38.581	1609.54	91.5925
1035	hsa-miR-106b	2317.11	62.6755	1673.43	98.6928
1045	hsa-miR-106b	2430.71	180.068	1734.21	99.577
1087	hsa-miR-107	1715.77	64.6934	4508.16	120
1097	hsa-miR-107	1672.05	85.356	4946.43	282.612
1107	hsa-miR-107	1696.86	139.35	4850.5	296.212
1128	hsa-miR-10a	406.553	29.1148	98.7549	21.0032
1118	hsa-miR-10a	495.641	43.2829	114.791	17.9559
1138	hsa-miR-10a	454.08	48.2476	108.743	27.4971
2585	hsa-miR-1246	2236.41	96.1808	3695.28	174.8
2595	hsa-miR-1246	2360.81	152.467	3643.14	107.042
2575	hsa-miR-1246	2337.14	136.623	3615.94	234.802
3122	hsa-miR-125b	724.261	40.0505	1329.98	80.95
3112	hsa-miR-125b	671.238	44.5589	1293.78	85.9118
3102	hsa-miR-125b	714.969	42.6501	1275.27	160.83
3205	hsa-miR-126	252.577	27.9322	397.289	40.4466
3308	hsa-miR-1260b	465.888	37.2704	637.597	44.5551
3546	hsa-miR-1268	566.83	32.7608	388.072	27.9399
3556	hsa-miR-1268	548.263	28.5007	372.291	47.0252
3794	hsa-miR-127-3p	17.3514	8.02998	1505.79	70.9495
3784	hsa-miR-127-3p	32.982	9.24927	1569.58	85.73
3804	hsa-miR-127-3p	26.6733	11.1989	1595.28	98.892
230	hsa-miR-1278	72.7778	10.4323	165.751	27.4343
282	hsa-miR-128	280.333	19.8733	499.47	38.3289
292	hsa-miR-128	216.554	18.3262	394.314	34.1189
302	hsa-miR-128	283.991	31.922	482	48.8627
1243	hsa-miR-1308	6584.37	140.989	947.619	56.962
1253	hsa-miR-1308	6221.29	162.773	800.762	117.949
1263	hsa-miR-1308	6297.73	312.526	822.361	93.8243
1274	hsa-miR-130a	320.317	31.8773	833.281	77.6729
1294	hsa-miR-130a	297.738	23.3951	791.356	77.5187
1284	hsa-miR-130a	274.93	29.6397	672.227	82.0699
1356	hsa-miR-130b	244.445	19.7147	438.086	39.0569
1418	hsa-miR-132	640.969	30.204	134.207	15.7945
1398	hsa-miR-132	714.872	30.8625	158.401	38.3564
1408	hsa-miR-132	607.631	62.3446	102.591	18.7938
1646	hsa-miR-134	23.6966	10.585	393.93	23.9492
1666	hsa-miR-134	20.2079	7.44674	396.964	34.0868
1656	hsa-miR-134	12.4184	6.72937	399.607	55.7405
1883	hsa-miR-137	15.3686	6.18967	144.117	21.3857
1873	hsa-miR-137	1	6.55719	99.7269	18.2076
1863	hsa-miR-137	14.8325	6.93978	162.989	30.7516
2059	hsa-miR-140-3p	154.701	14.1793	22.0276	13.2419
2069	hsa-miR-140-3p	157.619	17.7552	27.4042	14.7503
2049	hsa-miR-140-3p	182.899	21.7908	43.0169	18.1775
2472	hsa-miR-1469	645.413	39.4459	2353.68	121.942
2462	hsa-miR-1469	588.347	22.2899	2235.13	140.536
2452	hsa-miR-1469	644.938	35.1604	1977.96	109.501
2503	hsa-miR-146a	8.00901	5.43112	593.196	45.9207
2493	hsa-miR-146a	9.73853	6.59639	524.442	56.7653
2483	hsa-miR-146a	15.533	8.1999	501.298	53.2089
2948	hsa-miR-150*	131.921	20.6243	50.9321	15.1575
2989	hsa-miR-151-3p	466.207	32.4318	1879.57	66.5187
2999	hsa-miR-151-3p	523.1	37.6307	2090.41	99.2282
2979	hsa-miR-151-3p	536.282	19.2852	2045.34	111.245
3030	hsa-miR-151-5p	3681.31	68.1682	9506.56	170.601
3020	hsa-miR-151-5p	3576.66	105.036	8981.43	201.192
3010	hsa-miR-151-5p	3703.53	70.6307	9351.92	279.624
3061	hsa-miR-152	352.326	37.9565	33.5198	15.6355
3051	hsa-miR-152	306.496	34.553	17.9151	15.0087
3041	hsa-miR-152	365.095	44.9651	29.7319	11.5087
3227	hsa-miR-154*	157	21.5346	279.858	32.9158
3258	hsa-miR-155	858.274	48.2316	37.0176	8.89787
3268	hsa-miR-155	789.163	48.1325	18.8159	12.7757
3278	hsa-miR-155	877.959	64.1328	25.5252	15.6355
3340	hsa-miR-15a	123.492	16.9914	232.408	27.0376
3402	hsa-miR-15b	7018.53	126.631	10969	325.49
3382	hsa-miR-15b	7027.2	106.609	11838	423.524
3392	hsa-miR-15b	7123.89	107.357	10947.5	405.79
3464	hsa-miR-16	10852.8	150.962	16468.1	316.159
3454	hsa-miR-16	10883.6	111.294	16369.2	383.093
3444	hsa-miR-16	10730.3	117.873	17651.6	496.733
3557	hsa-miR-17	7944.31	77.3579	1707.32	74.0898
3537	hsa-miR-17	7980.19	96.9395	1792.08	100.222
3547	hsa-miR-17	7845.17	124.387	1518.35	86.6218
3599	hsa-miR-181a	465.054	31.8944	930.891	50.4698
3619	hsa-miR-181a	437.091	28.9167	848.572	74.0409
3609	hsa-miR-181a	433.666	26.5703	833.476	86.6858
3805	hsa-miR-181d	664.443	43.1201	86.1458	18.1031
3785	hsa-miR-181d	688.705	53.3231	90.8064	16.8183
3795	hsa-miR-181d	653.457	49.9369	86.5499	28.597
3836	hsa-miR-182	1790.42	83.6111	3584.62	113.295
3816	hsa-miR-182	1755.3	95.8712	3660.06	188.397
3826	hsa-miR-182	1777.17	109.651	3453.32	187.002
190	hsa-miR-183	345.932	25.2054	1255.1	72.1451
210	hsa-miR-183	371.716	26.179	1287.98	73.9966
200	hsa-miR-183	325.78	38.2941	1202.7	110.91
541	hsa-miR-18a	264.648	27.5267	148.455	27.6587
1089	hsa-miR-1915	2906.14	79.152	4349.5	174.619
1099	hsa-miR-1915	2560.57	116.12	3685.33	230.917
1109	hsa-miR-1915	2692.75	150.042	3888.04	346.875
1151	hsa-miR-192	159.654	19.8288	339.575	31.6783
1171	hsa-miR-192	139.318	20.5769	305.367	31.4481
1161	hsa-miR-192	127.109	10.7624	290.999	52.4711
1244	hsa-miR-193a-5p	713.195	33.7679	455.878	36.2049
1264	hsa-miR-193a-5p	660.367	54.3228	453.867	29.1509
1326	hsa-miR-193b*	150.588	17.0319	31.5029	16.0982
1316	hsa-miR-193b*	161.001	20.5324	39.2457	18.744
1306	hsa-miR-193b*	170.365	23.6078	47.5455	18.4387
1337	hsa-miR-194	40.6327	7.43582	110.962	17.8716
1399	hsa-miR-195	147.366	12.2546	614.821	65.5188
1419	hsa-miR-195	132.943	12.7007	681.711	86.1723
1409	hsa-miR-195	107.519	18.7429	536.825	70.338
1471	hsa-miR-196a	4452.16	89.3253	115.876	20.9563
1461	hsa-miR-196a	4788.97	100.245	118.84	20.3167
1481	hsa-miR-196a	4839.46	166.405	124.248	21.451
1523	hsa-miR-196b	74.4542	10.2909	7.67903	9.77649
1543	hsa-miR-196b	66.0128	14.2144	1	11.3661
1678	hsa-miR-1975	2776.35	62.1585	1185.73	62.846
1688	hsa-miR-1975	2426.69	45.6658	938.199	70.8454
1760	hsa-miR-1979	9857.57	144.52	5128.13	94.4866
1740	hsa-miR-1979	9844.75	71.806	5329.43	148.457
1750	hsa-miR-1979	9216.62	161.274	4762.37	200.669
2132	hsa-miR-200b	45.8211	10.1295	278.713	24.7601
2112	hsa-miR-200b	42.8387	12.5797	257.539	40.2013
2122	hsa-miR-200b	40.8849	13.5037	287.536	68.1566
2184	hsa-miR-200c	115.042	12.7936	33.8828	14.187
2194	hsa-miR-200c	141.946	17.5169	51.1021	17.1988
2298	hsa-miR-203	436.843	19.0873	33.0793	16.9368
2318	hsa-miR-203	447.073	30.3772	22.1772	10.4103
2308	hsa-miR-203	390.17	42.3341	7.68273	18.0068
2628	hsa-miR-20a	9438.44	76.6583	2021.15	92.6792
2608	hsa-miR-20a	9514.91	120.507	2119.78	112.489
2618	hsa-miR-20a	9221.38	127.807	1892.83	132.569
2690	hsa-miR-20b	4254.15	78.7992	339.298	28.4873
2670	hsa-miR-20b	4320.95	90.5187	365.523	52.6315
2680	hsa-miR-20b	3879.24	116.666	294.996	37.7002
2752	hsa-miR-21	19814.7	100.512	42964.7	387.387
2742	hsa-miR-21	19616.3	190.061	40513.5	343.082
2732	hsa-miR-21	20098.9	103.579	44621.7	960.271
3579	hsa-miR-22*	80.8065	13.4117	158.594	16.627
3703	hsa-miR-221	872.913	62.149	3861.4	114.397
3693	hsa-miR-221	904.213	39.4473	3473.47	154.069
3765	hsa-miR-222	1549.35	70.0176	3561.48	150.726
3775	hsa-miR-222	1520.21	38.6187	3424.63	160.691
3755	hsa-miR-222	1565.71	53.8359	3223.64	186.683
98	hsa-miR-224	877.263	33.0546	97.1222	24.0203
108	hsa-miR-224	878.659	50.7472	82.5334	20.2652
118	hsa-miR-224	942.379	74.1818	113.121	26.9079
304	hsa-miR-23a	13493.6	139.616	20531.5	326.16
294	hsa-miR-23a	13381.1	169.162	20363.9	415.284
284	hsa-miR-23a	13720.4	246.229	20059.7	594.373
356	hsa-miR-23b	11317.1	291.593	19308.5	515.808
346	hsa-miR-23b	11995.3	266.305	19202.7	537.303
366	hsa-miR-23b	11788.4	231.565	18665.7	530.568
408	hsa-miR-24	5486.62	123.428	9984.67	363.955
418	hsa-miR-24	5388.38	168.945	10039.6	363.302
511	hsa-miR-25	2336.33	116.912	1176.04	81.9879
521	hsa-miR-25	2596.6	107.947	1436.28	110.399
501	hsa-miR-25	2466.41	124.961	1293.83	93.572
583	hsa-miR-26a	9187.37	157.88	11329.4	384.949
573	hsa-miR-26a	8770.98	151.122	9978.74	330.915
563	hsa-miR-26a	9141.85	263.789	10303.5	263.604
656	hsa-miR-26b	3482.51	92.5697	2865.37	184.302
676	hsa-miR-26b	3402.63	75.5219	3014.68	106.984
738	hsa-miR-27a	753.406	67.3966	2149.93	174.185
718	hsa-miR-27a	784.34	86.7036	2022.47	209.924
728	hsa-miR-27a	600.778	94.8851	1771.64	236.231
800	hsa-miR-27b	890.44	58.6783	3179.89	172.42
790	hsa-miR-27b	676.764	56.8693	2697.5	217.383
780	hsa-miR-27b	857.374	69.5651	3290.93	276.96
842	hsa-miR-28-3p	53.2399	10.6121	268.376	30.523
862	hsa-miR-28-3p	61.8785	12.8272	240.454	35.8216
852	hsa-miR-28-3p	43.6056	10.6936	218.082	36.238
893	hsa-miR-28-5p	209.767	35.9174	847.919	57.5987
873	hsa-miR-28-5p	225.084	28.3131	848.909	71.4818
883	hsa-miR-28-5p	166.031	27.7642	681.418	93.4543
924	hsa-miR-2861	3405.14	87.97	1339.25	85.444
904	hsa-miR-2861	3558.03	102.233	1339.46	89.9952
914	hsa-miR-2861	3009.27	105.332	1184.59	96.5705
1172	hsa-miR-29a	586.564	48.5913	3898.87	134.225
1162	hsa-miR-29a	559.91	32.7099	3947.5	219.985
1152	hsa-miR-29a	607.308	48.4664	3752.68	215.496
1916	hsa-miR-30a*	528.151	32.6099	276.85	41.42
1896	hsa-miR-30a*	522.328	23.0781	284.726	56.0622
1906	hsa-miR-30a*	462.387	26.1576	268.395	49.8316
1927	hsa-miR-30b	309.416	32.4032	157.228	28.4433
1947	hsa-miR-30b	296.976	27.7961	145.262	34.2964
1999	hsa-miR-30c	843.082	33.8037	1132.16	51.2214
2092	hsa-miR-30d	304.637	23.9562	195.584	21.8914
2175	hsa-miR-30e*	181.828	17.4598	76.7097	29.1486
2226	hsa-miR-31	629.994	36.1517	9567.79	253.483
2206	hsa-miR-31	629.781	19.0931	9538.98	261.124
2216	hsa-miR-31	598.431	25.4918	9488.78	316.948
3136	hsa-miR-3141	946.235	33.3925	307.45	53.1067
3156	hsa-miR-3141	815.047	45.7075	310.788	41.0192
3146	hsa-miR-3141	575.254	36.6684	193.765	40.6241
357	hsa-miR-3172	1230.81	52.1065	3475.66	154.741
367	hsa-miR-3172	1141.76	59.536	3053.69	142.203
347	hsa-miR-3172	1245.42	81.6725	3338.69	192.965
543	hsa-miR-3178	201.794	18.9361	1486.81	132.665
533	hsa-miR-3178	175.901	35.5122	1354.54	130.338
553	hsa-miR-3178	161.24	33.8266	1542.88	219.907
1153	hsa-miR-3195	47.5666	11.1422	144.877	21.371
1163	hsa-miR-3195	57.2354	15.7096	161.559	31.3067
1463	hsa-miR-320a	6248.87	75.9559	2563.12	127.057
1473	hsa-miR-320a	5983.61	89.3512	2714.66	101.727
1483	hsa-miR-320a	6174.51	125.614	2725.85	146.185
1494	hsa-miR-320b	5664.54	109.838	2182.38	78.2858
1504	hsa-miR-320b	5398.26	83.1959	2157.02	133.923
1514	hsa-miR-320b	5492.51	187.632	2219.67	102.772
1525	hsa-miR-320c	6220.19	106.477	2547.44	104.483
1535	hsa-miR-320c	5919.52	102.722	2670.28	126.496
1545	hsa-miR-320c	6161.27	159.141	2791.04	116.366
1566	hsa-miR-320d	4131.8	88.4794	1378.74	88.2362
1576	hsa-miR-320d	4296.07	116.246	1486.06	88.5315
1556	hsa-miR-320d	4436.94	158.421	1407.89	93.1213
1607	hsa-miR-320e	3974.57	70.7095	1125.66	98.8543
1597	hsa-miR-320e	3680.41	105.976	1123.27	70.2556
1587	hsa-miR-320e	3990.47	151.296	1100.65	84.4374
1783	hsa-miR-324-5p	55.6015	6.24267	197.512	29.2041
1773	hsa-miR-324-5p	61.405	7.04603	177.304	26.05
1793	hsa-miR-324-5p	60.2931	14.0588	140.881	18.2752
2052	hsa-miR-335	66.9824	14.0489	1	7.77987
2072	hsa-miR-335	61.6141	17.1724	1	8.18184
2217	hsa-miR-338-5p	142.738	18.2401	5.80202	11.9985
2227	hsa-miR-338-5p	120.805	19.0826	1	7.51076
2207	hsa-miR-338-5p	128.113	19.8434	1.64702	12.9796
2630	hsa-miR-34a	141.566	32.9086	793.398	56.1401
2610	hsa-miR-34a	174.97	13.1448	759.527	71.1983
2620	hsa-miR-34a	186.232	16.5712	825.943	81.1113
2837	hsa-miR-361-5p	2493.4	71.319	1654.29	92.8494
2847	hsa-miR-361-5p	2337.66	100.353	1483.2	96.9442
2827	hsa-miR-361-5p	2442.4	81.7402	1494.71	135.435
3426	hsa-miR-374b	456.034	25.0592	198.15	30.2727
3436	hsa-miR-374b	387.53	35.6679	131.451	22.6596
3416	hsa-miR-374b	454.794	43.3842	167.73	34.0952
3509	hsa-miR-376a	27.8581	8.80878	310.14	47.2102
3529	hsa-miR-376a	12.1959	12.0183	259.952	51.1061
3519	hsa-miR-376a	9.13257	10.8481	242.381	51.1679
3612	hsa-miR-376c	19.4195	7.44478	1534.6	85.3692
3602	hsa-miR-376c	32.8527	13.2377	1318.39	77.6424
3622	hsa-miR-376c	11.0232	7.19892	1278.78	97.6136
3829	hsa-miR-379	51.3814	10.8133	497.321	41.0027
3819	hsa-miR-379	32.3496	14.8311	455.7	53.0476
3839	hsa-miR-379	26.8325	13.2941	432.517	52.4433
203	hsa-miR-382	21.7261	7.09125	217.746	30.2581
193	hsa-miR-382	17.1557	16.545	217.113	27.7846
213	hsa-miR-382	12.2902	7.26586	194.044	30.1184
575	hsa-miR-423-5p	958.118	41.2298	618.269	40.3584
585	hsa-miR-423-5p	868.423	35.7697	562.18	44.4216
565	hsa-miR-423-5p	955.261	47.98	575.026	65.5744
616	hsa-miR-424	128.656	21.4549	20.6918	14.4524
606	hsa-miR-424	161.981	18.8673	65.4135	13.0115
627	hsa-miR-424*	243.499	20.3294	67.3993	21.674
637	hsa-miR-424*	234.303	19.7348	91.3501	14.3967
647	hsa-miR-424*	222.197	30.7843	71.7455	18.3154
1660	hsa-miR-4281	1770	54.7541	3725	111.073
1650	hsa-miR-4281	2052	60.6543	4391.15	139.315
1670	hsa-miR-4281	1913.05	98.9802	4152.95	172.242
2208	hsa-miR-4298	399.566	32.2327	80.0266	25.6738
2218	hsa-miR-4298	378.97	31.6882	112.744	24.7975
2228	hsa-miR-4298	338.136	38.0904	90.9518	28.8927
2466	hsa-miR-4306	188.411	23.5273	331.795	30.2179
2590	hsa-miR-431	23.5718	7.68217	103.373	18.2235
2600	hsa-miR-431	14.659	10.7512	72.5173	12.3682
2962	hsa-miR-432	37.3613	9.97635	311.117	37.2383
2952	hsa-miR-432	25.4314	9.37307	247.651	29.7126
2972	hsa-miR-432	23.1613	8.63156	235.176	39.4342
3665	hsa-miR-451	820.081	42.1248	4.52097	11.4676
3675	hsa-miR-451	885.475	42.1391	24.7834	22.9874
3685	hsa-miR-451	797.953	51.7484	5.92953	8.11117
3696	hsa-miR-452	134.759	19.4735	11.9646	8.79983
3716	hsa-miR-452	122.193	19.4247	10.8188	10.9431
3706	hsa-miR-452	158.936	24.2225	31.7292	15.6812
3768	hsa-miR-454	736.466	45.4452	1346.04	68.6639
3778	hsa-miR-454	607.635	46.7331	1159.2	70.0303
3758	hsa-miR-454	739.869	40.5059	1162.27	78.4162
3830	hsa-miR-455-3p	267.537	25.5306	637.798	36.4362
3840	hsa-miR-455-3p	202.06	28.0818	557.512	52.622
3820	hsa-miR-455-3p	235.662	35.5154	535.707	46.7478
173	hsa-miR-483-5p	166.982	9.56261	49.9094	13.8459
163	hsa-miR-483-5p	206.307	33.2878	48.2365	18.4241
183	hsa-miR-483-5p	174.737	22.7813	60.7647	18.0699
307	hsa-miR-486-3p	90.0398	12.12	26.7639	9.27937
318	hsa-miR-486-5p	381.889	24.6003	47.6225	15.451
328	hsa-miR-486-5p	378.316	30.773	54.6976	19.7832
338	hsa-miR-486-5p	309.126	27.025	38.4907	18.3739
390	hsa-miR-487b	26.1848	7.58951	343.459	34.6895
380	hsa-miR-487b	19.5934	11.2021	336.946	39.6479
400	hsa-miR-487b	22.828	8.39794	305.844	38.0116
710	hsa-miR-493*	1.00966	6.95099	171.177	31.5662
700	hsa-miR-493*	23.1067	5.99019	215.578	37.5876
690	hsa-miR-493*	12.1463	10.0172	164.767	43.7571
731	hsa-miR-494	18.2035	12.242	186.786	34.5472
721	hsa-miR-494	5.90718	9.4674	126.507	23.9589
741	hsa-miR-494	1.67915	12.4715	147.523	31.9475
762	hsa-miR-495	14.1229	5.57354	250.144	37.2431
772	hsa-miR-495	1	9.52037	156.666	23.0915
752	hsa-miR-495	11.6189	10.9664	211.538	40.2302
1538	hsa-miR-574-3p	115.607	10.788	35.0057	13.9661
1528	hsa-miR-574-3p	99.1427	21.5837	17.6562	8.20327
1579	hsa-miR-574-5p	242.92	17.5375	71.1382	14.4386
1559	hsa-miR-574-5p	247.125	32.7577	52.8364	18.4615
1569	hsa-miR-574-5p	232.693	27.148	87.5061	16.2496
1941	hsa-miR-584	93.7155	10.1047	13.9023	9.82648
1931	hsa-miR-584	97.6387	11.2111	27.0235	11.7717
1951	hsa-miR-584	107.908	21.9363	18.6396	8.76769
2964	hsa-miR-615-3p	114.148	18.3498	10.9734	7.24654
2954	hsa-miR-615-3p	105.45	17.7214	16.4084	10.2501
2974	hsa-miR-615-3p	89.1179	15.2272	13.6918	12.0742
3357	hsa-miR-625	38.1271	10.2096	116.082	22.5928
3377	hsa-miR-625	24.8038	11.8633	113.645	26.7124
3563	hsa-miR-629	149.147	16.5524	57.6931	12.0901
3543	hsa-miR-629	170.315	12.8207	88.6855	20.6362
3863	hsa-miR-638	6450.52	151.836	7704.62	214.868
3873	hsa-miR-638	5733.89	165.334	7413.31	320.133
3853	hsa-miR-638	6415.33	120.421	8387.3	420.476
175	hsa-miR-641	114.742	30.6582	260.828	19.9705
1177	hsa-miR-675	129.661	23.237	9.6358	10.6825
1167	hsa-miR-675	104.435	20.8049	11.1328	8.56157
1157	hsa-miR-675	138.532	16.299	32.4174	25.5519
1229	hsa-miR-7	640.331	47.9839	234.229	30.5321
1219	hsa-miR-7	625.479	40.7135	259.144	35.2453
1239	hsa-miR-7	618.183	37.9387	238.026	47.2516
1456	hsa-miR-720	3474.58	74.7083	4032.19	123.696
1436	hsa-miR-720	3539.6	76.8222	4271.51	179.002
1446	hsa-miR-720	3628.31	108.076	4301.42	198.319
1467	hsa-miR-744	47.854	9.30686	168.89	23.9097
1487	hsa-miR-744	41.1918	11.3532	165.621	32.0835
1477	hsa-miR-744	37.9371	12.436	154.904	30.2628
1653	hsa-miR-762	320.174	18.8756	709.031	50.3925
1673	hsa-miR-762	338.846	26.634	684.189	62.7208
1663	hsa-miR-762	296.428	24.574	672.722	89.1115
2169	hsa-miR-877	144.696	10.7895	77.7789	14.4858
2159	hsa-miR-877	163.023	27.3701	61.1578	20.1033
2304	hsa-miR-886-5p	97.8876	9.94941	10.0856	7.89831
2324	hsa-miR-886-5p	83.6129	9.80219	8.82535	14.4481
2314	hsa-miR-886-5p	76.5722	13.5203	7.97679	10.5408
2810	hsa-miR-92a	7834.1	79.4842	2556.64	98.3088
2800	hsa-miR-92a	7737.74	100.935	2625.03	110.366
2820	hsa-miR-92a	7153.04	69.3913	2514.29	166.929
2913	hsa-miR-92b	3001.83	59.0319	1008.92	69.9592
2903	hsa-miR-92b	3347.23	98.9799	1036.32	69.1973
2893	hsa-miR-92b	3245.39	67.3548	1071.38	102.939
2965	hsa-miR-93	3208.81	60.6094	1448.19	84.3491
2955	hsa-miR-93	3262.48	86.398	1567.19	55.5099
2975	hsa-miR-93	2866.8	54.8412	1456.53	82.9246
3482	hsa-miR-98	2078.18	55.2366	277.667	24.2105
3502	hsa-miR-98	1665.39	50.2273	223.216	36.3441
3492	hsa-miR-98	1903.07	81.6546	254.995	35.6912
95	hsa-let-7a	15126.5	190.72	14349.5	278.025
105	hsa-let-7a	15636.3	225.433	15029.5	414.325
115	hsa-let-7a	15441.4	246.567	15132.5	489.072
126	hsa-let-7a*	16.797	5.13992	12.1725	11.4944
146	hsa-let-7a*	7.66861	6.27824	10.2659	8.15106
136	hsa-let-7a*	1.17083	5.55125	24.2334	14.5093
167	hsa-let-7a-2*	8.28561	10.5597	22.566	14.5052
157	hsa-let-7a-2*	7.98935	8.57519	8.43503	13.5057
177	hsa-let-7a-2*	1	5.36935	9.14211	13.263
239	hsa-let-7b*	16.5259	7.52916	10.4798	14.2182
229	hsa-let-7b*	7.18246	10.7021	10.5222	11.4897
219	hsa-let-7b*	14.2896	9.65261	4.81715	6.91114
291	hsa-let-7c*	15.5543	7.02124	11.7448	20.0322
281	hsa-let-7c*	23.7554	7.88761	26.0854	13.7369
301	hsa-let-7c*	361.656	718.933	225.443	443.832
312	hsa-let-7d	10526.3	602.253	9599.06	559.907
363	hsa-let-7d*	111.827	18.0274	196.944	22.5823
343	hsa-let-7d*	120.206	18.4393	229.857	34.2267
353	hsa-let-7d*	95.087	15.2348	163.966	32.6042
405	hsa-let-7e*	24.3124	11.4918	11.3696	10.8429
415	hsa-let-7e*	18.7086	9.42008	21.3448	9.90477
425	hsa-let-7e*	16.9161	12.9871	14.1313	11.291
446	hsa-let-7f	14780.6	147.402	14296	279.566
436	hsa-let-7f	14589.8	205.621	15088.8	690.501
456	hsa-let-7f	14802.9	147.428	14834.6	347.63
487	hsa-let-7f-1*	23.6007	11.3283	12.1824	13.801
467	hsa-let-7f-1*	18.2721	12.0303	6.69942	5.73695
477	hsa-let-7f-1*	15.6419	9.88076	6.70182	9.78346
518	hsa-let-7f-2*	28.8607	10.6797	16.896	14.9055
508	hsa-let-7f-2*	13.6924	8.67793	16.8417	7.74252
498	hsa-let-7f-2*	11.9385	8.31411	7.16975	9.08308
529	hsa-let-7g	7009.94	171.569	6492.41	314.247
549	hsa-let-7g	7206.74	162.636	7018.13	272.949
539	hsa-let-7g	7093.12	133.155	6995.51	315.575
580	hsa-let-7g*	36.891	7.27422	30.6461	13.5741
560	hsa-let-7g*	29.7629	14.02	25.033	10.7739
570	hsa-let-7g*	37.9332	10.2314	39.9876	15.8435
632	hsa-let-7i*	114.544	13.6034	205.236	38.8119
622	hsa-let-7i*	14.5896	11.2361	18.6252	13.0743
642	hsa-let-7i*	4.82326	134.338	5.51325	90.9677
653	hsa-miR-1	28.0893	11.9442	10.9299	11.0692
673	hsa-miR-1	34.2956	15.3955	21.2161	15.0177
663	hsa-miR-1	30.781	7.24116	29.631	14.7462
735	hsa-miR-100*	25.7882	7.4818	14.4317	12.3345
725	hsa-miR-100*	23.9604	9.85685	31.2285	18.475
715	hsa-miR-100*	15.2376	10.1505	15.0649	15.4055
756	hsa-miR-101	24.7446	4.17214	15.882	7.29109
766	hsa-miR-101	25.5315	10.6464	17.0442	13.5168
746	hsa-miR-101	15.179	8.56597	18.3031	21.855
797	hsa-miR-101*	19.7106	11.1432	10.7004	12.4446
787	hsa-miR-101*	10.3816	7.89483	9.84845	9.795
777	hsa-miR-101*	8.82111	9.354	1	6.28574
859	hsa-miR-103-2*	16.6433	13.723	36.9339	12.1978
839	hsa-miR-103-2*	17.1598	8.84896	22.0237	11.714
849	hsa-miR-103-2*	14.0128	10.3643	14.8627	9.46695
890	hsa-miR-103-as	23.6997	8.32141	52.8662	18.536
880	hsa-miR-103-as	24.6372	8.7029	30.3346	12.4711
870	hsa-miR-103-as	19.6427	11.263	25.0974	13.2336
901	hsa-miR-105	25.6646	6.78048	11.7053	9.96714
911	hsa-miR-105	17.5071	8.62932	19.5463	13.4186
921	hsa-miR-105	24.6499	7.75862	24.6532	20.559
952	hsa-miR-105*	17.485	7.95814	13.6649	10.5116
942	hsa-miR-105*	24.9524	6.5282	28.5077	10.1529
932	hsa-miR-105*	27.7938	11.4816	29.5799	21.6896
994	hsa-miR-106a*	15.766	5.75668	20.6499	7.58149
1014	hsa-miR-106a*	14.212	9.67274	15.0659	12.393
1004	hsa-miR-106a*	12.0093	6.06393	9.1187	8.59276
1056	hsa-miR-106b*	50.9954	9.22493	28.326	15.902
1076	hsa-miR-106b*	48.0436	16.8708	41.8311	23.1308
1066	hsa-miR-106b*	36.8308	10.4619	33.389	19.193
1169	hsa-miR-10a*	46.2996	10.4556	19.6958	9.79297
1149	hsa-miR-10a*	40.6487	13.0329	20.1474	8.34455
1159	hsa-miR-10a*	33.2995	10.1672	15.4987	11.2641
1190	hsa-miR-10b	104.946	9.74557	59.7134	14.9219
1180	hsa-miR-10b	128.247	15.92	72.0823	23.1874
1200	hsa-miR-10b	101.579	16.9617	74.5346	20.5097
1211	hsa-miR-10b*	13.0499	5.88909	9.06374	13.9283
1221	hsa-miR-10b*	12.6493	10.2013	15.4099	14.453
1231	hsa-miR-10b*	11.2908	7.59541	8.37719	11.0571
1242	hsa-miR-1178	17.6532	6.65392	7.6285	13.2824
1262	hsa-miR-1178	7.83693	5.87747	10.6392	10.5914
1252	hsa-miR-1178	4.70105	7.27694	10.2389	12.3847
1283	hsa-miR-1179	7.64421	6.91833	12.0812	13.3169
1293	hsa-miR-1179	7.24927	8.64765	1	9.02608
1273	hsa-miR-1179	6.74686	10.5506	1	9.47894
1324	hsa-miR-1180	50.2328	8.82765	103.303	29.9833
1314	hsa-miR-1180	57.8805	11.4747	87.528	17.3812
1304	hsa-miR-1180	57.469	15.2349	90.7884	35.5588
1335	hsa-miR-1181	21.2145	8.20166	13.0501	11.0662
1355	hsa-miR-1181	11.8878	8.12619	7.72156	13.7499
1345	hsa-miR-1181	13.3232	6.95669	5.51865	10.5748
1366	hsa-miR-1182	26.2472	7.23852	29.3314	10.0678
1376	hsa-miR-1182	32.9236	10.9411	31.4857	8.97674
1386	hsa-miR-1182	25.595	12.6998	25.6124	10.837
1397	hsa-miR-1183	23.9019	9.64085	16.889	9.18867
1407	hsa-miR-1183	22.2031	5.71885	15.9988	12.0258
1417	hsa-miR-1183	16.2944	9.07365	17.1081	10.01
1438	hsa-miR-1184	1	5.72874	4.116	9.1394
1428	hsa-miR-1184	1	7.62878	2.43981	8.34153
1448	hsa-miR-1184	1	6.50682	1	10.8234
1469	hsa-miR-1185	2.02778	6.83055	5.17674	16.1892
1479	hsa-miR-1185	6.90989	6.94999	1	6.371
1459	hsa-miR-1185	2.32305	7.36533	1	6.02257
1490	hsa-miR-1193	22.1755	9.74933	14.8165	11.6482
1500	hsa-miR-1193	17.7481	9.22382	10.4662	13.1015
1510	hsa-miR-1193	11.6759	9.27736	11.8989	14.2633
1531	hsa-miR-1197	7.98725	5.50964	11.9742	12.8161
1541	hsa-miR-1197	1.99094	4.84054	10.2213	10.6103
1521	hsa-miR-1197	6.37835	9.60485	1	5.55071
1562	hsa-miR-1200	3.73494	7.11264	11.2249	9.35499
1552	hsa-miR-1200	1	7.62061	3.48055	9.96457
1572	hsa-miR-1200	1	9.47242	1	9.33524
1593	hsa-miR-1201	3.38421	6.34102	9.53783	7.92943
1603	hsa-miR-1201	1	5.08713	1	9.38357
1583	hsa-miR-1201	1	6.9313	1	9.01712
1614	hsa-miR-1202	32.1381	15.9044	23.4138	13.7645
1624	hsa-miR-1202	35.8335	9.98539	30.1269	16.9054
1634	hsa-miR-1202	39.1622	8.57107	40.7015	26.8022
1655	hsa-miR-1203	32.593	10.173	42.0637	13.5781
1665	hsa-miR-1203	27.1971	10.8585	32.3283	13.4897
1645	hsa-miR-1203	27.3628	7.22483	24.1293	17.0025
1696	hsa-miR-1204	8.76325	10.9611	15.8408	11.3898
1676	hsa-miR-1204	5.71176	10.3435	13.7001	13.9008
1686	hsa-miR-1204	6.78539	10.6116	7.79251	7.02208
1717	hsa-miR-1205	16.8403	7.49386	28.3065	15.3201
1707	hsa-miR-1205	18.4261	10.849	21.4557	13.0073
1727	hsa-miR-1205	12.9411	10.0378	16.0274	11.0568
1758	hsa-miR-1206	14.5499	9.86999	18.5877	12.2276
1748	hsa-miR-1206	12.1398	8.4579	14.6242	12.4356
1738	hsa-miR-1206	8.11022	7.10129	9.92939	12.5006
1779	hsa-miR-1207-3p	13.7478	10.1409	9.16282	6.82478
1769	hsa-miR-1207-3p	11.808	12.2388	10.5283	12.756
1789	hsa-miR-1207-3p	9.4633	8.42089	9.69763	9.23641
1800	hsa-miR-1207-5p	99.7141	14.9882	67.0084	16.5894
1810	hsa-miR-1207-5p	100.137	11.9355	85.6659	20.7137
1820	hsa-miR-1207-5p	100.055	17.6128	86.3055	22.4212
1831	hsa-miR-1208	21.3493	8.40951	13.1783	7.6265
1851	hsa-miR-1208	25.368	6.86421	20.7877	11.8026
1841	hsa-miR-1208	27.6155	7.24095	24.4151	12.8084
1882	hsa-miR-122	10.5452	7.26996	16.5102	7.6527
1872	hsa-miR-122	16.5012	6.80344	13.176	8.51905
1862	hsa-miR-122	12.8286	8.8114	11.499	12.0784
1913	hsa-miR-122*	3.10957	8.66389	3.21928	7.27986
1903	hsa-miR-122*	3.12653	8.7193	1.21001	10.0595
1893	hsa-miR-122*	1	6.21631	1	9.77251
1924	hsa-miR-1224-3p	1.37532	6.49175	1	7.71382
1944	hsa-miR-1224-3p	1.15731	3.85838	1	6.86266
1934	hsa-miR-1224-3p	1	9.07861	1	7.96727
1965	hsa-miR-1224-5p	78.0019	13.0613	31.4017	12.2194
1975	hsa-miR-1224-5p	73.8977	15.5005	39.2198	14.3904
1955	hsa-miR-1224-5p	71.6488	11.4441	40.4221	20.4465
2006	hsa-miR-1225-3p	20.45	8.34459	17.8379	10.4607
1996	hsa-miR-1225-3p	16.9295	7.32811	15.0589	7.74842
1986	hsa-miR-1225-3p	16.6152	9.92182	21.7012	11.9271
2027	hsa-miR-1225-5p	23.9616	6.19059	17.6574	9.37277
2037	hsa-miR-1225-5p	22.841	10.0851	29.0952	10.6223
2017	hsa-miR-1225-5p	22.5053	11.4103	22.2932	7.96323
2068	hsa-miR-1226	11.5173	7.80159	11.7485	8.3239
2058	hsa-miR-1226	3.59929	5.8837	11.0634	11.052
2048	hsa-miR-1226	1.73288	7.22101	14.8694	15.0953
2079	hsa-miR-1226*	29.1616	11.989	16.2144	7.25641
2099	hsa-miR-1226*	17.9542	11.6458	27.9578	12.7456
2089	hsa-miR-1226*	22.7486	6.49463	19.7231	11.3333
2120	hsa-miR-1227	4.45517	6.5706	6.97343	9.2196
2110	hsa-miR-1227	4.06652	3.704	2.5627	10.029
2130	hsa-miR-1227	2.29655	8.18458	1	11.4479
2141	hsa-miR-1228	10.9571	10.0362	9.60328	15.3666
2151	hsa-miR-1228	10.6928	6.06449	9.70897	9.96977
2161	hsa-miR-1228	10.3611	11.0289	8.62423	8.32708
2172	hsa-miR-1228*	60.3314	18.1515	34.491	14.017
2182	hsa-miR-1228*	67.4962	12.3787	51.5061	16.6035
2192	hsa-miR-1228*	64.7614	16.6552	48.3309	17.6889
2223	hsa-miR-1229	2.67875	6.73565	11.4292	10.8991
2213	hsa-miR-1229	5.02231	9.32032	1	10.1148
2203	hsa-miR-1229	1	6.68059	5.59304	8.30445
2234	hsa-miR-1231	23.8524	10.2975	33.8997	10.918
2254	hsa-miR-1231	26.1566	9.35813	33.9656	11.818
2244	hsa-miR-1231	34.7175	9.64169	29.7114	11.5869
2285	hsa-miR-1233	8.42804	6.83413	10.4009	11.7102
2275	hsa-miR-1233	9.2613	5.261	5.86062	7.14341
2265	hsa-miR-1233	7.84717	8.8329	2.21527	9.62099
2316	hsa-miR-1234	14.9429	9.65825	12.0476	15.4862
2306	hsa-miR-1234	14.7523	8.7602	5.10002	10.2399
2296	hsa-miR-1234	6.70682	11.416	6.62894	11.1934
2337	hsa-miR-1236	4.0814	10.4567	1	7.9829
2347	hsa-miR-1236	1	7.0565	1.55347	9.24135
2327	hsa-miR-1236	1	8.63052	1	9.23166
2368	hsa-miR-1237	17.5066	8.26051	20.2781	14.5208
2378	hsa-miR-1237	10.9202	7.03114	11.9607	10.7746
2358	hsa-miR-1237	9.2158	11.6815	5.34601	10.4021
2399	hsa-miR-1238	17.9372	8.7471	19.7835	10.701
2409	hsa-miR-1238	17.3915	9.29575	15.2319	14.0338
2389	hsa-miR-1238	4.13684	6.91595	9.76867	11.8838
2430	hsa-miR-124	20.4105	7.38844	16.0837	10.0124
2440	hsa-miR-124	18.526	7.57958	14.0667	13.2944
2420	hsa-miR-124	4.42172	4.77251	2.90039	8.1652
2471	hsa-miR-124*	8.29774	8.40264	20.2567	7.59899
2461	hsa-miR-124*	12.955	8.55158	24.0276	14.2657
2451	hsa-miR-124*	4.38605	10.254	8.83109	11.7136
2492	hsa-miR-1243	9.87446	6.14662	16.6647	12.1344
2502	hsa-miR-1243	5.70788	5.71064	4.49332	7.06982
2482	hsa-miR-1243	1	5.91759	1	6.72149
2523	hsa-miR-1244	16.3258	4.89933	22.6874	14.1214
2513	hsa-miR-1244	4.74061	7.66281	5.5519	11.2969
2533	hsa-miR-1244	9.3683	15.0031	1	6.00863
2554	hsa-miR-1245	12.7154	9.42583	25.383	11.6195
2564	hsa-miR-1245	13.5575	10.3337	8.69108	11.5047
2544	hsa-miR-1245	1.20181	8.00964	7.15684	8.25938
2616	hsa-miR-1247	20.5247	12.3458	9.01555	9.36419
2626	hsa-miR-1247	12.0288	11.2573	9.53118	8.92392
2606	hsa-miR-1247	16.8009	8.65924	1.08788	10.2738
2647	hsa-miR-1248	6.5814	5.11481	16.6156	13.1297
2657	hsa-miR-1248	9.92439	8.84538	10.1596	10.0686
2637	hsa-miR-1248	4.60916	8.71826	1	7.31209
2678	hsa-miR-1249	7.51632	7.30054	12.5755	11.9162
2688	hsa-miR-1249	6.21546	7.83581	12.6335	11.3892
2668	hsa-miR-1249	7.54163	6.31795	3.3792	8.62193
2699	hsa-miR-1250	17.8257	7.76121	12.89	17.26
2719	hsa-miR-1250	23.3358	13.2244	10.7832	9.60256
2709	hsa-miR-1250	9.73789	5.48651	18.7723	11.0954
2730	hsa-miR-1251	16.7883	8.3741	14.6566	10.6669
2750	hsa-miR-1251	24.1362	10.8889	26.6672	10.0236
2740	hsa-miR-1251	14.1887	9.66791	26.5371	13.7513
2761	hsa-miR-1252	13.1361	4.1621	9.28812	12.7491
2781	hsa-miR-1252	13.8122	8.69719	12.4797	10.2211
2771	hsa-miR-1252	5.52473	8.1738	1	5.99612
2812	hsa-miR-1253	13.8906	8.93387	30.2504	16.5729
2792	hsa-miR-1253	15.9273	9.33565	16.4748	16.0113
2802	hsa-miR-1253	13.0186	6.82958	6.22782	11.7093
2833	hsa-miR-1254	55.7205	12.79	37.2351	12.6466
2823	hsa-miR-1254	49.8139	12.3223	33.2274	16.044
2843	hsa-miR-1254	51.9326	12.7641	40.3823	17.061
2854	hsa-miR-1255a	12.0463	5.7813	8.66389	10.8037
2874	hsa-miR-1255a	15.2835	11.0327	13.0385	9.68424
2864	hsa-miR-1255a	13.1319	8.95502	5.43261	10.8631
2895	hsa-miR-1255b	15.4419	8.82201	22.0943	13.031
2905	hsa-miR-1255b	16.1909	11.4044	16.0257	14.2519
2885	hsa-miR-1255b	15.4887	8.31659	6.20396	8.43951
2926	hsa-miR-1256	17.6428	8.66055	4.26255	12.0109
2936	hsa-miR-1256	14.9369	9.23578	22.4869	10.1061
2916	hsa-miR-1256	14.2402	5.51147	9.05226	11.4097
2947	hsa-miR-1257	21.4486	7.98261	8.76519	7.72994
2957	hsa-miR-1257	22.5007	13.9018	25.7215	10.7381
2967	hsa-miR-1257	24.8796	12.6351	21.9225	16.22
2998	hsa-miR-1258	14.5304	6.17669	8.76303	13.8559
2988	hsa-miR-1258	23.4721	13.4041	14.3639	17.8792
2978	hsa-miR-1258	9.67535	8.3274	2.39919	8.36793
3009	hsa-miR-1259	11.6095	5.67541	4.70881	15.2376
3019	hsa-miR-1259	17.4254	10.1493	13.4026	17.9836
3029	hsa-miR-1259	13.1283	9.36914	1	10.7209
3040	hsa-miR-125a-3p	44.543	12.2239	50.4617	21.4318
3050	hsa-miR-125a-3p	69.893	16.5305	64.7826	24.7919
3060	hsa-miR-125a-3p	55.7613	11.4629	59.6502	18.9384
3071	hsa-miR-125a-5p	1585.81	56.1505	1347.64	88.6995
3081	hsa-miR-125a-5p	1521.03	47.8525	1306.56	87.7798
3091	hsa-miR-125a-5p	1660.66	63.778	1540.87	87.6721
3153	hsa-miR-125b-1*	40.7986	17.162	17.0605	14.2552
3143	hsa-miR-125b-1*	45.8075	17.7688	24.7693	15.4091
3133	hsa-miR-125b-1*	27.6367	8.5846	23.0317	15.7622
3174	hsa-miR-125b-2*	32.5532	11.1695	17.5105	14.9445
3184	hsa-miR-125b-2*	18.2308	11.6842	15.5492	10.3984
3164	hsa-miR-125b-2*	21.2389	11.9835	12.7561	13.7421
3215	hsa-miR-126	240.335	24.8218	372.006	42.2371
3195	hsa-miR-126	227.068	23.1396	332.274	40.7477
3236	hsa-miR-126*	22.5413	9.52756	19.9275	12.0467
3246	hsa-miR-126*	19.9291	12.4092	17.6514	11.0479
3226	hsa-miR-126*	11.8284	9.41413	5.31057	17.3069
3267	hsa-miR-1260	33.2102	12.1961	26.2321	12.9386
3257	hsa-miR-1260	14.5229	13.1049	12.257	12.4417
3277	hsa-miR-1260	9.74217	7.00427	11.5606	10.8136
3298	hsa-miR-1260b	321.269	40.0645	421.216	33.404
3288	hsa-miR-1260b	356.339	57.7821	480.556	83.2141
3319	hsa-miR-1261	35.2792	15.2214	4.71353	12.1109
3329	hsa-miR-1261	41.67	10.2752	43.1193	19.5321
3339	hsa-miR-1261	20.7842	10.0444	20.1581	11.9587
3350	hsa-miR-1262	31.7787	10.6352	18.558	11.0695
3360	hsa-miR-1262	38.7503	9.87639	26.3197	11.656
3370	hsa-miR-1262	21.4127	10.0151	10.0289	12.3819
3391	hsa-miR-1263	38.8581	19.7088	34.2978	12.2717
3401	hsa-miR-1263	18.8004	10.5089	15.6607	8.53385
3381	hsa-miR-1263	23.2447	12.0317	5.67936	7.27638
3422	hsa-miR-1264	29.4712	12.865	7.71677	6.11354
3432	hsa-miR-1264	18.6746	11.467	25.2133	21.7096
3412	hsa-miR-1264	17.7154	9.66176	19.2849	14.4909
3443	hsa-miR-1265	26.7349	10.9437	17.7311	8.07625
3463	hsa-miR-1265	27.8754	9.5146	22.1267	9.88413
3453	hsa-miR-1265	35.3905	8.88089	34.7034	12.9465
3474	hsa-miR-1266	52.3767	9.36191	35.2409	15.0341
3484	hsa-miR-1266	56.855	15.5961	42.3687	10.1358
3494	hsa-miR-1266	46.474	12.0369	54.8765	14.8117
3525	hsa-miR-1267	27.9147	11.4225	10.624	6.96687
3515	hsa-miR-1267	17.3936	6.788	22.1936	16.7479
3505	hsa-miR-1267	15.6224	11.932	18.734	11.254
3536	hsa-miR-1268	552.419	33.0522	408.615	49.4169
3577	hsa-miR-1269	58.1638	10.9481	41.7584	19.4494
3567	hsa-miR-1269	39.9326	9.96542	45.8153	16.3874
3587	hsa-miR-1269	41.2903	9.01075	42.7756	20.9776
3608	hsa-miR-1270	58.7533	10.5953	37.7873	14.3544
3598	hsa-miR-1270	48.4233	17.4991	32.1753	16.6627
3618	hsa-miR-1270	41.3161	13.0847	43.4019	12.449
3639	hsa-miR-1271	44.724	7.33375	39.2295	17.7136
3649	hsa-miR-1271	40.5827	12.9609	37.9632	12.6259
3629	hsa-miR-1271	40.8077	9.6654	39.2415	9.21303
3680	hsa-miR-1272	21.4709	10.9331	26.4901	7.11059
3670	hsa-miR-1272	19.5668	9.01247	15.3514	12.8859
3660	hsa-miR-1272	28.0968	8.51579	30.841	15.2106
3691	hsa-miR-1273	22.9132	7.64724	24.9872	12.2275
3701	hsa-miR-1273	18.1878	10.025	15.8238	11.9523
3711	hsa-miR-1273	13.1416	10.9992	18.2715	10.1745
3742	hsa-miR-1273c	28.1361	9.68205	23.442	9.36841
3722	hsa-miR-1273c	31.7425	8.02879	27.3039	12.4948
3732	hsa-miR-1273c	25.3521	12.0981	23.0852	9.23018
3753	hsa-miR-1273d	54.9079	12.1893	41.9361	15.237
3773	hsa-miR-1273d	52.8803	18.1689	42.0866	10.16
3763	hsa-miR-1273d	42.9693	10.0642	38.0597	10.6831
3835	hsa-miR-1274a	26.7887	11.0095	42.7788	10.9459
3815	hsa-miR-1274a	36.2192	14.8437	46.8701	14.0252
3825	hsa-miR-1274a	29.8266	16.9723	30.8806	13.1076
3846	hsa-miR-1274b	48.0054	12.8462	62.8998	17.8408
3866	hsa-miR-1274b	57.2214	16.2068	71.2886	17.1483
3856	hsa-miR-1274b	66.1096	17.7249	68.2027	16.5966
106	hsa-miR-1275	708.485	43.049	875.883	69.9733
116	hsa-miR-1275	764.27	67.2977	841.68	39.9755
96	hsa-miR-1275	805.467	47.2268	747.884	60.2367
147	hsa-miR-127-5p	13.2666	7.34495	36.8816	17.3774
127	hsa-miR-127-5p	28.1679	8.32498	36.615	12.7576
137	hsa-miR-127-5p	8.6987	5.89816	20.0039	13.8837
178	hsa-miR-1276	27.2933	7.81409	40.3094	18.0504
158	hsa-miR-1276	28.0641	7.63334	33.621	9.10051
168	hsa-miR-1276	18.9189	10.3509	18.5327	10.9526
189	hsa-miR-1277	7.33867	10.5128	9.54448	9.56017
199	hsa-miR-1277	11.8987	7.32298	5.65444	14.3468
209	hsa-miR-1277	4.98744	6.70755	8.0508	8.11921
220	hsa-miR-1278	12.5623	5.48055	20.7777	13.8623
240	hsa-miR-1278	8.90322	5.87899	10.8816	13.1931
251	hsa-miR-1279	31.6209	7.85578	28.5242	10.0476
271	hsa-miR-1279	22.0506	7.27244	22.9546	13.2282
261	hsa-miR-1279	11.4155	9.50763	16.201	15.9468
313	hsa-miR-1280	4987.72	370.161	6859.47	746.689
333	hsa-miR-1280	5208.02	524.164	7112.28	844.052
323	hsa-miR-1280	795.698	402.968	1110.57	400.259
344	hsa-miR-1281	37.4306	8.64698	27.063	7.42213
354	hsa-miR-1281	23.1074	9.58812	15.6544	11.08
364	hsa-miR-1281	57.3639	180.181	67.8593	156.898
395	hsa-miR-1282	16.4861	7.65105	18.6441	10.0725
375	hsa-miR-1282	30.699	8.82995	30.8289	14.6619
385	hsa-miR-1282	18.9419	11.6104	4.2541	6.3041
416	hsa-miR-1283	14.1727	5.94164	8.86671	16.5081
406	hsa-miR-1283	33.5563	12.4647	29.8454	14.1063
426	hsa-miR-1283	17.9347	13.0167	20.4319	11.238
437	hsa-miR-1284	22.8707	9.12814	21.0149	17.4285
447	hsa-miR-1284	9.57244	9.79176	10.6075	13.2494
457	hsa-miR-1284	13.4063	7.79844	6.91855	11.3928
478	hsa-miR-1285	30.1394	13.4543	21.7503	16.9297
468	hsa-miR-1285	44.4523	10.3522	46.5496	22.2345
488	hsa-miR-1285	35.7449	182.381	28.1075	118.214
499	hsa-miR-1286	33.9589	13.5738	23.7461	16.6377
519	hsa-miR-1286	35.4582	11.1268	39.561	19.913
509	hsa-miR-1286	20.1536	12.3314	13.8581	14.9177
550	hsa-miR-1287	29.5684	6.63213	43.4208	19.6566
540	hsa-miR-1287	20.9708	9.89881	12.8929	15.2169
530	hsa-miR-1287	32.7867	8.79031	25.7118	16.8963
581	hsa-miR-1288	34.4217	12.0355	30.7847	13.4612
561	hsa-miR-1288	34.5918	8.82821	33.3449	13.1571
571	hsa-miR-1288	19.4702	10.7145	17.6828	16.0074
592	hsa-miR-1289	17.6145	8.46371	19.7616	9.98867
612	hsa-miR-1289	14.9186	8.39151	28.4783	14.3355
602	hsa-miR-1289	8.45946	10.663	2.19738	15.0673
643	hsa-miR-129*	16.7865	9.67319	12.7917	9.88666
623	hsa-miR-129*	12.7973	8.92747	14.7217	14.469
633	hsa-miR-129*	10.0916	7.27853	1	6.86259
654	hsa-miR-1290	39.2375	7.96401	56.8068	7.96515
674	hsa-miR-1290	46.9739	9.1826	55.2899	20.8673
664	hsa-miR-1290	33.7716	12.5954	33.058	12.952
695	hsa-miR-1291	21.4569	10.5032	8.39913	9.92134
685	hsa-miR-1291	31.1424	11.371	34.978	13.3956
705	hsa-miR-1291	26.347	8.8015	25.7422	11.1631
726	hsa-miR-1292	33.7935	9.98095	16.0253	10.2813
716	hsa-miR-1292	42.8264	8.98984	45.7093	13.5417
736	hsa-miR-1292	44.0704	11.1009	42.7864	16.7504
767	hsa-miR-1293	36.9813	7.74406	26.7757	15.2411
757	hsa-miR-1293	24.7323	11.024	16.4325	10.6041
747	hsa-miR-1293	30.6116	8.91017	32.7032	16.3617
798	hsa-miR-129-3p	12.8297	10.9296	16.8326	14.2842
778	hsa-miR-129-3p	12.9972	7.84873	13.9798	11.9324
788	hsa-miR-129-3p	1	8.17992	4.02933	6.76753
809	hsa-miR-1294	27.1334	10.748	32.5036	14.4426
829	hsa-miR-1294	28.1523	8.87584	31.019	14.2792
819	hsa-miR-1294	16.9986	9.36256	12.6346	8.98988
840	hsa-miR-1295	45.2948	10.4574	53.3051	15.5025
850	hsa-miR-1295	33.647	13.1661	30.6242	15.6332
860	hsa-miR-1295	51.972	10.5438	53.8112	14.9477
871	hsa-miR-129-5p	36.5631	4.78145	22.4227	15.2422
891	hsa-miR-129-5p	43.075	10.0767	28.7914	13.0649
881	hsa-miR-129-5p	18.978	11.3157	24.6401	11.7015
902	hsa-miR-1296	37.2022	11.6826	34.9807	12.5949
922	hsa-miR-1296	33.8863	13.3345	32.3241	12.312
912	hsa-miR-1296	18.233	13.6639	23.8023	15.0749
953	hsa-miR-1297	33.8803	6.6896	21.9149	12.4539
943	hsa-miR-1297	34.9807	10.9996	26.1593	12.9679
933	hsa-miR-1297	41.2053	6.55225	37.5757	19.0588
964	hsa-miR-1298	26.4001	11.5642	26.6416	12.4398
984	hsa-miR-1298	16.0841	9.92177	23.8198	14.2299
974	hsa-miR-1298	16.1114	12.8315	4.89486	10.9841
995	hsa-miR-1299	42.9153	11.1802	25.5667	12.2182
1015	hsa-miR-1299	23.3002	10.0285	26.8454	11.6183
1005	hsa-miR-1299	12.5133	10.7251	12.9374	12.0114
1046	hsa-miR-1301	58.8259	17.0991	50.1964	24.2135
1026	hsa-miR-1301	45.3529	9.36932	48.7611	15.3191
1036	hsa-miR-1301	31.7743	9.4701	30.1126	13.6825
1077	hsa-miR-1302	15.303	8.74972	24.5936	8.37007
1057	hsa-miR-1302	15.8286	8.34161	21.5675	9.16068
1067	hsa-miR-1302	6.95734	7.18581	1	6.90588
1088	hsa-miR-1303	38.2523	9.56201	28.6859	13.9697
1098	hsa-miR-1303	26.8258	6.76204	33.1256	13.6239
1108	hsa-miR-1303	33.3984	15.1396	29.7731	14.8059
1119	hsa-miR-1304	22.5744	5.96878	15.3534	8.86752
1129	hsa-miR-1304	16.0983	5.99299	20.5144	10.4935
1139	hsa-miR-1304	24.79	9.90026	28.9102	15.612
1160	hsa-miR-1305	11.3916	4.67032	9.9498	10.2413
1150	hsa-miR-1305	28.0352	11.4084	27.4836	10.2137
1170	hsa-miR-1305	17.2705	9.11925	14.8037	8.74843
1191	hsa-miR-1306	24.0885	8.34169	18.3851	12.0454
1201	hsa-miR-1306	25.845	11.376	19.5343	15.1326
1181	hsa-miR-1306	34.3922	6.90508	36.1468	10.3835
1222	hsa-miR-1307	90.6651	12.8746	99.61	23.1536
1232	hsa-miR-1307	101.265	23.2841	106.67	18.6935
1212	hsa-miR-1307	119.646	15.8562	122.054	26.14
1305	hsa-miR-130a*	16.733	8.65137	16.3821	12.8587
1325	hsa-miR-130a*	8.38652	9.27984	8.6241	8.84227
1315	hsa-miR-130a*	1	10.2853	1	10.6795
1336	hsa-miR-130b	269.024	33.8472	424.088	44.6237
1346	hsa-miR-130b	222.866	17.2113	372.495	63.3818
1367	hsa-miR-130b*	9.66347	3.47587	6.44104	8.00066
1387	hsa-miR-130b*	1	5.36561	5.50633	11.7171
1377	hsa-miR-130b*	1	6.46361	1	12.9362
1449	hsa-miR-132*	1	9.93346	1.09967	14.1976
1439	hsa-miR-132*	1	10.6055	1	10.2175
1429	hsa-miR-132*	1	6.16587	1	8.75481
1460	hsa-miR-1321	22.9134	9.16262	30.4427	13.6835
1470	hsa-miR-1321	10.8183	6.37408	16.0406	7.8119
1480	hsa-miR-1321	19.2026	6.87364	18.8834	6.07227
1511	hsa-miR-1322	14.8189	9.13284	21.4183	10.0851
1491	hsa-miR-1322	23.4284	8.37595	20.8539	12.0521
1501	hsa-miR-1322	11.6138	7.26022	15.2468	11.577
1522	hsa-miR-1323	19.0797	11.5888	12.898	11.331
1542	hsa-miR-1323	3.92439	4.77187	11.604	11.4643
1532	hsa-miR-1323	3.4056	7.99225	13.0396	10.6874
1553	hsa-miR-1324	7.15336	7.80385	12.6394	11.2485
1573	hsa-miR-1324	1.39504	5.04135	2.92618	11.5009
1563	hsa-miR-1324	1	5.28833	4.04275	10.3613
1584	hsa-miR-133a	13.0597	8.75123	15.5609	13.9954
1604	hsa-miR-133a	7.35704	10.205	8.95619	10.646
1594	hsa-miR-133a	5.59752	10.3911	1	5.46489
1615	hsa-miR-133b	15.0966	7.54786	11.1422	9.12955
1635	hsa-miR-133b	6.2687	8.42808	15.6608	12.8149
1625	hsa-miR-133b	1	7.95666	1	8.44699
1697	hsa-miR-135a	7.97914	5.86479	9.23624	10.305
1677	hsa-miR-135a	6.05408	7.89937	9.48911	12.0596
1687	hsa-miR-135a	2.08355	8.39368	1.81132	11.6505
1708	hsa-miR-135a*	34.6822	7.02795	27.778	13.5157
1718	hsa-miR-135a*	27.1957	11.5489	28.5864	14.4434
1728	hsa-miR-135a*	39.8652	10.6846	40.3218	19.9019
1759	hsa-miR-135b	15.7605	5.11957	6.27457	7.57372
1739	hsa-miR-135b	15.3756	10.0636	11.2069	12.0675
1749	hsa-miR-135b	1	8.36231	1.44636	12.6453
1790	hsa-miR-135b*	27.0334	8.22334	18.1249	15.615
1770	hsa-miR-135b*	25.7239	10.1393	31.0426	13.0559
1780	hsa-miR-135b*	3.88912	7.47537	5.91824	9.1581
1801	hsa-miR-136	10.6196	10.1872	17.1067	12.285
1821	hsa-miR-136	10.5926	7.85433	12.5713	11.9098
1811	hsa-miR-136	1	7.1296	1	9.88969
1852	hsa-miR-136*	14.0014	6.25305	4.68339	8.57032
1832	hsa-miR-136*	4.65684	5.89019	11.023	12.5297
1842	hsa-miR-136*	1	7.06846	12.1356	11.4912
1894	hsa-miR-138	13.2855	7.30558	62.5119	19.8665
1904	hsa-miR-138	7.30911	9.05657	44.3933	14.9824
1914	hsa-miR-138	20.9539	8.45253	54.5841	14.9908
1925	hsa-miR-138-1*	14.896	9.12536	22.3304	13.33
1945	hsa-miR-138-1*	13.6882	9.64422	20.1687	14.6796
1935	hsa-miR-138-1*	1	9.362	1.33157	8.89313
1956	hsa-miR-138-2*	14.5496	5.81905	8.84073	7.01217
1976	hsa-miR-138-2*	11.4124	6.08129	14.5185	11.9745
1966	hsa-miR-138-2*	1	6.96962	1	15.3698
2007	hsa-miR-139-3p	29.6507	8.02017	25.8921	10.0838
1987	hsa-miR-139-3p	32.7773	8.21797	35.2951	12.2546
1997	hsa-miR-139-3p	15.2879	12.6502	18.1892	13.4297
2028	hsa-miR-139-5p	25.6567	12.3535	7.87169	10.2342
2018	hsa-miR-139-5p	38.8616	14.2794	35.6727	10.565
2038	hsa-miR-139-5p	33.0324	5.90901	30.514	12.8139
2080	hsa-miR-140-5p	13.2635	9.13469	5.45415	11.9358
2100	hsa-miR-140-5p	11.3688	8.06737	4.39245	7.54101
2090	hsa-miR-140-5p	1.49888	8.96485	3.39856	10.4887
2111	hsa-miR-141	14.6026	10.1711	10.9268	10.061
2131	hsa-miR-141	11.1981	8.04798	6.01475	12.3746
2121	hsa-miR-141	3.93911	7.74722	1	7.00651
2142	hsa-miR-141*	12.8076	9.67124	6.04503	8.30347
2162	hsa-miR-141*	6.00443	10.8475	1	10.0165
2152	hsa-miR-141*	1	5.25565	1.27301	12.9242
2173	hsa-miR-142-3p	13.8538	12.2111	10.3994	15.2868
2193	hsa-miR-142-3p	6.74759	6.92724	1.06339	13.4139
2183	hsa-miR-142-3p	1	6.32759	1	7.47643
2224	hsa-miR-142-5p	6.46219	10.6802	10.9752	15.0641
2204	hsa-miR-142-5p	5.24096	9.29337	7.89811	10.9939
2214	hsa-miR-142-5p	1	7.4313	1	8.8326
2235	hsa-miR-143	13.4007	7.56389	17.9494	15.5223
2255	hsa-miR-143	12.2943	11.0372	19.0372	14.6215
2245	hsa-miR-143	2.72854	7.01796	8.84264	14.0431
2266	hsa-miR-143*	19.3278	6.54936	19.1929	11.2699
2286	hsa-miR-143*	15.0198	8.70604	5.76913	7.27823
2276	hsa-miR-143*	9.36583	12.7283	1.64027	13.5525
2297	hsa-miR-144	18.9809	6.73358	9.76776	11.6162
2317	hsa-miR-144	14.4746	10.6682	13.2094	13.8689
2307	hsa-miR-144	1	8.01718	1	9.60786
2328	hsa-miR-144*	6.39482	5.64098	14.3578	15.2321
2348	hsa-miR-144*	11.2401	9.45408	4.84361	9.62275
2338	hsa-miR-144*	3.6704	5.33499	4.25098	9.33221
2379	hsa-miR-145	4.94561	7.80448	12.4015	9.1803
2359	hsa-miR-145	6.57179	5.09028	1	7.31962
2369	hsa-miR-145	1	5.49776	1	7.48183
2410	hsa-miR-145*	9.96901	5.49657	15.1082	10.7798
2390	hsa-miR-145*	6.97417	9.02247	6.39618	9.61313
2400	hsa-miR-145*	1	5.5967	7.44002	10.1628
2421	hsa-miR-1468	14.4301	5.63045	8.7439	10.807
2441	hsa-miR-1468	7.32479	9.07366	9.41821	9.44899
2431	hsa-miR-1468	2.01371	8.16915	6.71253	12.1892
2514	hsa-miR-146a*	7.74732	8.00496	7.40665	11.1544
2534	hsa-miR-146a*	9.61568	6.73623	1.26756	8.28055
2524	hsa-miR-146a*	1	7.78322	8.01856	11.1815
2545	hsa-miR-146b-3p	21.5212	10.5774	25.1367	13.5242
2565	hsa-miR-146b-3p	20.2198	9.70343	21.758	8.9211
2555	hsa-miR-146b-3p	8.08999	5.01958	9.43061	14.1011
2596	hsa-miR-146b-5p	12.5645	5.00718	20.4038	18.6471
2576	hsa-miR-146b-5p	23.7128	9.19016	23.1794	16.7174
2586	hsa-miR-146b-5p	13.9517	6.98608	19.3714	11.2581
2627	hsa-miR-147	23.9797	9.43239	34.611	15.3831
2617	hsa-miR-147	19.212	7.84384	28.9118	15.9995
2607	hsa-miR-147	32.4271	7.57391	34.8319	13.9561
2658	hsa-miR-1470	20.0291	7.56782	28.9206	13.7693
2648	hsa-miR-1470	19.486	8.03882	25.0021	12.2216
2638	hsa-miR-1470	27.2754	10.077	25.9421	8.99875
2669	hsa-miR-1471	41.5427	10.244	30.2316	9.88697
2689	hsa-miR-1471	41.4047	12.0202	31.5544	10.3769
2679	hsa-miR-1471	32.2114	8.88945	30.6569	19.4238
2700	hsa-miR-147b	22.6188	10.1817	33.1023	16.113
2720	hsa-miR-147b	24.5213	9.03898	23.3573	11.8623
2710	hsa-miR-147b	15.742	11.3403	9.21013	12.594
2751	hsa-miR-148a	58.9196	7.32484	24.808	10.6975
2741	hsa-miR-148a	50.4356	15.597	18.0372	12.1493
2731	hsa-miR-148a	57.4044	5.73032	34.8044	16.2464
2782	hsa-miR-148a*	12.118	5.37271	4.80097	6.33424
2762	hsa-miR-148a*	15.474	7.06327	16.3486	10.0155
2772	hsa-miR-148a*	5.19028	10.686	10.2493	13.0494
2803	hsa-miR-148b	51.3496	12.1087	39.7442	16.7873
2793	hsa-miR-148b	67.1458	13.0229	58.7344	12.9555
2813	hsa-miR-148b	53.455	13.0427	59.1202	17.0073
2824	hsa-miR-148b*	29.2671	7.22103	14.6035	10.1681
2834	hsa-miR-148b*	13.9535	6.60946	7.4694	12.2637
2844	hsa-miR-148b*	14.7225	10.0252	12.3922	10.4264
2875	hsa-miR-149	19.4295	8.25734	23.996	19.1809
2855	hsa-miR-149	20.2746	8.35369	20.5068	11.9638
2865	hsa-miR-149	11.2283	6.34397	13.6474	11.0835
2906	hsa-miR-149*	248.535	26.7774	223.404	32.2437
2886	hsa-miR-149*	281.988	24.5574	259.396	32.9585
2896	hsa-miR-149*	223.531	20.5714	206.718	42.9657
2917	hsa-miR-150	15.285	11.6004	13.8205	11.1268
2937	hsa-miR-150	20.0655	11.6877	6.78128	9.69621
2927	hsa-miR-150	4.86036	8.62299	1.13388	7.71321
2958	hsa-miR-150*	97.7028	13.3484	31.925	19.3042
2968	hsa-miR-150*	123.527	14.4773	48.2666	23.6948
3072	hsa-miR-153	22.8066	10.3291	33.8738	24.1465
3092	hsa-miR-153	19.6529	15.0272	9.52338	8.71068
3082	hsa-miR-153	10.0504	9.5632	3.23265	11.2045
3103	hsa-miR-1537	12.068	6.74542	21.2288	17.8089
3123	hsa-miR-1537	12.6957	10.3724	7.32665	8.5044
3113	hsa-miR-1537	1	8.52519	1	8.54866
3154	hsa-miR-1538	43.7981	12.1122	21.241	10.4811
3134	hsa-miR-1538	41.836	15.6647	46.6175	22.6898
3144	hsa-miR-1538	26.0168	16.2629	10.1238	12.0408
3165	hsa-miR-1539	31.5017	12.5506	23.8861	18.0292
3185	hsa-miR-1539	23.875	10.6435	22.2241	10.7097
3175	hsa-miR-1539	15.5412	11.0408	7.16518	9.98552
3216	hsa-miR-154	20.2074	11.2479	27.6894	9.99672
3196	hsa-miR-154	28.4171	13.3633	35.3138	18.6596
3206	hsa-miR-154	12.7656	8.75161	15.4033	11.1668
3247	hsa-miR-154*	16.5772	9.24696	14.7386	14.2493
3237	hsa-miR-154*	6.3311	9.80858	17.9441	17.7396
3309	hsa-miR-155*	20.1705	11.3073	15.2361	6.72887
3289	hsa-miR-155*	18.4512	7.76772	19.5903	15.4868
3299	hsa-miR-155*	7.28066	8.40875	6.03307	10.1645
3320	hsa-miR-15a	84.9451	20.1548	218.183	55.1306
3330	hsa-miR-15a	85.4369	11.8777	183.521	42.45
3371	hsa-miR-15a*	27.3896	8.10153	23.4537	9.08067
3361	hsa-miR-15a*	21.9915	10.5172	20.4082	14.9601
3351	hsa-miR-15a*	14.1015	15.2902	9.99095	12.0805
3423	hsa-miR-15b*	29.846	7.87038	25.7416	16.4145
3413	hsa-miR-15b*	43.4829	9.95314	46.8196	15.8775
3433	hsa-miR-15b*	39.6974	17.2352	41.4981	15.3501
3475	hsa-miR-16-1*	26.3795	6.37727	35.8115	14.3147
3495	hsa-miR-16-1*	29.0908	5.77463	34.8887	14.718
3485	hsa-miR-16-1*	21.3367	11.4856	17.072	11.6935
3526	hsa-miR-16-2*	64.8911	16.4609	72.6615	19.4432
3506	hsa-miR-16-2*	73.8	15.2108	67.2882	19.0177
3516	hsa-miR-16-2*	67.4267	117.526	47.3521	77.2593
3588	hsa-miR-17*	53.148	8.83411	40.1172	12.5093
3568	hsa-miR-17*	60.9899	11.8642	54.5321	14.6694
3578	hsa-miR-17*	24.9873	13.5077	15.813	10.5839
3650	hsa-miR-181a*	26.3046	7.71225	21.4725	18.8119
3630	hsa-miR-181a*	22.0077	7.66109	24.2759	17.1921
3640	hsa-miR-181a*	18.2744	12.8812	21.0441	14.0728
3661	hsa-miR-181a-2*	46.0964	9.93958	36.8292	16.0068
3681	hsa-miR-181a-2*	32.2226	13.5143	35.6531	16.6708
3671	hsa-miR-181a-2*	35.6523	8.00153	37.4533	19.6324
3702	hsa-miR-181b	1016.55	46.9599	823.188	63.4096
3692	hsa-miR-181b	1058.27	34.8651	889.443	73.7316
3712	hsa-miR-181b	1021.92	55.1449	884.121	69.0575
3743	hsa-miR-181c	34.5763	13.4977	44.4258	19.6238
3723	hsa-miR-181c	39.3309	8.53753	43.9599	11.0926
3733	hsa-miR-181c	30.9352	11.4832	31.255	14.5717
3764	hsa-miR-181c*	38.6538	10.2652	27.2329	14.2398
3754	hsa-miR-181c*	54.8376	10.3534	50.1992	16.1904
3774	hsa-miR-181c*	42.7718	10.2097	41.5197	15.5031
3867	hsa-miR-182*	18.189	11.5064	21.1317	14.225
3847	hsa-miR-182*	17.6583	11.4018	15.436	13.8804
3857	hsa-miR-182*	10.0232	14.9761	1	8.4447
117	hsa-miR-1825	13.2858	13.331	25.3443	12.7729
97	hsa-miR-1825	8.20726	9.79521	18.7748	13.3499
107	hsa-miR-1825	1	7.19697	1	8.32634
148	hsa-miR-1826	8560.41	470.677	10686.3	791.698
128	hsa-miR-1826	7983.96	572.306	9586.78	839.292
138	hsa-miR-1826	7306.82	493.057	8673.66	920.248
169	hsa-miR-1827	36.321	17.3958	22.1921	18.8651
179	hsa-miR-1827	34.1978	11.8128	42.7596	20.6137
159	hsa-miR-1827	31.4405	10.6187	27.8603	9.74659
241	hsa-miR-183*	17.057	9.10329	38.4147	10.8051
221	hsa-miR-183*	15.0927	9.70132	37.5422	13.0245
231	hsa-miR-183*	19.3748	9.49785	20.5035	11.2554
272	hsa-miR-184	20.306	7.94381	33.8215	12.5828
262	hsa-miR-184	20.6806	7.634	13.7702	17.4608
252	hsa-miR-184	25.7607	10.3019	23.1818	8.46875
283	hsa-miR-185	451.771	28.864	632.02	69.0942
293	hsa-miR-185	404.155	23.473	526.049	54.3648
303	hsa-miR-185	422.303	34.9605	576.405	73.7149
314	hsa-miR-185*	24.4978	8.68861	22.5718	10.8533
334	hsa-miR-185*	31.1998	10.5846	30.9585	12.6574
324	hsa-miR-185*	16.4658	8.85138	7.58784	7.73
365	hsa-miR-186	31.071	11.4026	41.9178	18.3092
355	hsa-miR-186	24.2331	7.94788	20.8286	12.9568
345	hsa-miR-186	22.7181	8.49056	26.4114	17.7487
407	hsa-miR-187	24.5168	12.09	28.8551	9.62677
427	hsa-miR-187	29.1722	11.8311	29.4098	11.1036
417	hsa-miR-187	24.629	13.9276	16.1509	19.4856
438	hsa-miR-187*	43.906	12.1678	89.557	21.5698
458	hsa-miR-187*	45.7347	10.5144	89.0368	20.9098
448	hsa-miR-187*	32.7692	11.9884	64.5942	17.3905
469	hsa-miR-188-3p	45.821	16.5506	40.2651	13.7602
479	hsa-miR-188-3p	25.2038	10.7199	21.6886	15.4159
489	hsa-miR-188-3p	34.7116	12.3525	36.9496	15.0432
520	hsa-miR-188-5p	83.7659	15.3092	60.239	12.0626
510	hsa-miR-188-5p	73.4171	14.9924	41.9263	24.1779
500	hsa-miR-188-5p	92.773	11.9842	69.4524	21.6277
551	hsa-miR-18a	290.738	19.7094	203.032	22.0497
531	hsa-miR-18a	310.603	28.475	237.125	34.7721
582	hsa-miR-18a*	21.163	9.401	19.1992	13.2156
562	hsa-miR-18a*	16.802	8.63393	15.0857	8.5996
572	hsa-miR-18a*	11.9612	11.8521	3.1763	9.26059
593	hsa-miR-18b	110.832	11.8305	87.5512	17.8902
613	hsa-miR-18b	96.8894	10.1477	76.3094	18.8832
603	hsa-miR-18b	77.3328	8.67819	67.8712	23.4272
624	hsa-miR-18b*	25.3561	6.19338	12.1104	10.7214
644	hsa-miR-18b*	23.8643	11.6068	22.5414	11.6006
634	hsa-miR-18b*	19.1202	10.1145	13.9892	11.2021
665	hsa-miR-190	21.2642	8.05135	15.4453	16.1446
675	hsa-miR-190	76.4183	352.961	56.1839	216.126
655	hsa-miR-190	24.1652	13.7124	20.7845	11.953
686	hsa-miR-1908	171.625	22.4459	229.447	29.2118
696	hsa-miR-1908	149.044	15.5891	184.066	25.7301
706	hsa-miR-1908	152.101	22.1667	198.001	43.6758
727	hsa-miR-1909	43.8264	15.5922	34.6289	16.4744
737	hsa-miR-1909	47.3041	12.9206	48.3192	18.8889
717	hsa-miR-1909	44.3766	10.4126	44.9792	14.2145
748	hsa-miR-1909*	38.757	12.5861	44.0067	8.42645
768	hsa-miR-1909*	44.499	9.20823	38.8759	15.7747
758	hsa-miR-1909*	34.4546	9.49031	30.7854	14.4742
799	hsa-miR-190b	21.9827	9.41465	19.8188	12.5384
779	hsa-miR-190b	16.7126	8.37969	16.9362	14.955
789	hsa-miR-190b	15.47	9.57986	10.9858	15.9931
820	hsa-miR-191	5119.27	201.61	5810.84	319.828
810	hsa-miR-191	5528.1	129.081	5281.2	269.141
830	hsa-miR-191	5628.43	137.06	5882.92	270.579
861	hsa-miR-191*	10.3585	7.87263	30.8038	13.4157
841	hsa-miR-191*	18.5208	8.44115	28.2282	12.4264
851	hsa-miR-191*	11.4045	7.88536	7.69774	10.1512
872	hsa-miR-1910	33.8194	8.36471	23.9233	14.1076
882	hsa-miR-1910	16.1929	6.04386	21.9451	16.703
892	hsa-miR-1910	18.1505	12.0908	19.1582	10.807
903	hsa-miR-1911	20.8666	5.90799	22.1488	8.9959
923	hsa-miR-1911	12.9046	12.3243	15.2222	9.93057
913	hsa-miR-1911	13.5223	9.62273	8.18705	14.3654
934	hsa-miR-1911*	32.1291	10.3801	42.0523	15.4402
954	hsa-miR-1911*	20.1334	6.81575	25.686	15.934
944	hsa-miR-1911*	9.07014	7.07229	13.1953	11.7855
965	hsa-miR-1912	28.8752	6.60708	41.1922	11.3231
985	hsa-miR-1912	23.0859	11.9202	21.4652	16.8323
975	hsa-miR-1912	16.2712	10.9368	4.53795	9.21906
996	hsa-miR-1913	31.8794	8.17494	45.2319	13.8944
1006	hsa-miR-1913	14.1978	6.6304	17.7982	12.9425
1016	hsa-miR-1913	26.7646	8.96597	30.0476	11.97
1027	hsa-miR-1914	34.4823	8.83812	40.1912	19.4024
1037	hsa-miR-1914	20.6569	9.28372	23.4787	16.4767
1047	hsa-miR-1914	25.3632	9.32224	26.3966	8.82845
1068	hsa-miR-1914*	26.6076	12.0374	23.8883	23.0418
1078	hsa-miR-1914*	19.7409	9.03654	19.8686	21.2038
1058	hsa-miR-1914*	42.0457	10.9134	40.7828	20.9739
1120	hsa-miR-1915*	19.6257	7.72693	20.1671	12.1644
1130	hsa-miR-1915*	10.1298	9.78606	13.0484	10.0769
1140	hsa-miR-1915*	8.73808	10.1149	3.75549	8.73537
1182	hsa-miR-192*	11.4773	6.08819	15.8764	11.4328
1202	hsa-miR-192*	3.63772	9.74624	6.06313	7.6982
1192	hsa-miR-192*	3.05352	9.1631	5.23318	10.9283
1213	hsa-miR-193a-3p	14.6411	10.8736	8.95367	6.027
1223	hsa-miR-193a-3p	10.0606	8.31709	3.83382	8.89712
1233	hsa-miR-193a-3p	1	7.01236	1	6.81655
1254	hsa-miR-193a-5p	654.656	35.1405	489.374	62.0748
1275	hsa-miR-193b	14.1987	6.21948	6.47014	8.13035
1295	hsa-miR-193b	7.14755	8.90757	8.19317	8.37648
1285	hsa-miR-193b	9.5515	10.3267	5.57814	9.40736
1347	hsa-miR-194	19.7566	10.3306	94.2403	34.3332
1357	hsa-miR-194	29.8424	11.2312	91.912	27.4812
1388	hsa-miR-194*	21.8233	7.02792	23.6104	11.7309
1368	hsa-miR-194*	23.3901	13.8438	23.3999	16.1231
1378	hsa-miR-194*	18.5401	11.2136	25.8686	17.4785
1430	hsa-miR-195*	18.0452	8.95822	15.0114	13.3766
1450	hsa-miR-195*	6.9573	7.42115	11.505	12.5904
1440	hsa-miR-195*	9.11318	11.0781	3.38702	14.0511
1492	hsa-miR-196a*	11.7281	7.64208	5.24402	7.87517
1512	hsa-miR-196a*	1	5.11017	9.95423	12.932
1502	hsa-miR-196a*	1	9.12763	2.64466	10.0126
1533	hsa-miR-196b	44.4871	14.6334	8.33943	11.0285
1554	hsa-miR-196b*	12.0267	8.15977	16.759	15.0092
1574	hsa-miR-196b*	12.7037	10.6847	14.4971	15.6517
1564	hsa-miR-196b*	5.63325	6.2575	6.92149	11.1483
1585	hsa-miR-197	273.542	27.4763	192.462	27.2022
1605	hsa-miR-197	264.426	24.7527	204.822	21.5928
1595	hsa-miR-197	206.821	17.3421	160.998	36.8116
1616	hsa-miR-1972	13.7195	7.97211	24.8306	11.2173
1636	hsa-miR-1972	13.429	6.91208	18.8721	13.4541
1626	hsa-miR-1972	6.44886	6.61846	9.69265	9.87997
1647	hsa-miR-1973	19.977	7.75623	19.2742	11.0268
1657	hsa-miR-1973	16.018	7.16284	15.804	14.2114
1667	hsa-miR-1973	16.6276	10.944	9.82138	8.81312
1698	hsa-miR-1975	2388.28	545.058	953.864	204.25
1709	hsa-miR-1976	7.09439	9.24688	11.054	12.8161
1729	hsa-miR-1976	5.09842	5.66094	8.64698	10.4558
1719	hsa-miR-1976	6.82024	8.32381	5.71072	9.99954
1771	hsa-miR-198	27.2807	10.596	38.8766	13.4462
1791	hsa-miR-198	21.8698	10.333	23.268	15.2856
1781	hsa-miR-198	12.3167	7.39939	18.9383	11.6263
1802	hsa-miR-199a-3p	16.4104	6.79608	16.2796	14.0349
1812	hsa-miR-199a-3p	6.05475	4.81187	5.96033	11.903
1822	hsa-miR-199a-3p	3.78642	5.88259	7.43094	10.7482
1833	hsa-miR-199a-5p	6.61799	8.18241	7.55062	9.15764
1853	hsa-miR-199a-5p	5.29379	6.23348	1	6.43096
1843	hsa-miR-199a-5p	1	5.92676	1	5.4009
1864	hsa-miR-199b-5p	8.61833	8.41098	10.5293	8.78285
1884	hsa-miR-199b-5p	4.46877	5.38459	6.38542	9.94155
1874	hsa-miR-199b-5p	1	8.75871	1.91463	9.85994
1895	hsa-miR-19a	11.2783	9.19551	3.19211	7.98023
1915	hsa-miR-19a	1	7.92396	1.90268	8.65014
1905	hsa-miR-19a	6.62866	6.95178	1	5.93732
1926	hsa-miR-19a*	10.8199	9.33947	10.1874	11.2391
1936	hsa-miR-19a*	3.54354	10.7706	9.44636	6.7475
1946	hsa-miR-19a*	7.877	8.68109	4.18976	10.0414
1957	hsa-miR-19b	31.1099	6.25109	15.2017	14.1925
1967	hsa-miR-19b	24.951	7.2371	13.218	11.0987
1977	hsa-miR-19b	29.7248	5.74474	19.5673	17.7873
1988	hsa-miR-19b-1*	16.8041	6.95479	13.1493	10.8235
2008	hsa-miR-19b-1*	9.83237	6.88484	13.6621	12.4011
1998	hsa-miR-19b-1*	8.69621	8.84152	11.3566	7.08189
2019	hsa-miR-19b-2*	10.8905	8.10026	5.11475	9.898
2029	hsa-miR-19b-2*	6.29276	9.64495	7.8936	16.6805
2039	hsa-miR-19b-2*	4.94069	8.69674	1	8.75655
2050	hsa-miR-200a	11.1808	8.27937	18.3606	13.7002
2060	hsa-miR-200a	5.17748	7.36415	10.6852	10.1117
2070	hsa-miR-200a	1	6.78617	22.7523	16.5578
2081	hsa-miR-200a*	10.4931	8.50707	10.0474	12.1759
2091	hsa-miR-200a*	3.8355	5.31165	4.12222	8.96901
2101	hsa-miR-200a*	1.27086	5.49072	2.66166	7.89558
2163	hsa-miR-200b*	20.2585	10.6404	24.7463	20.4337
2143	hsa-miR-200b*	15.6865	10.7163	14.8911	10.7358
2153	hsa-miR-200b*	8.3564	10.6925	8.27433	13.3445
2174	hsa-miR-200c	151.763	18.9586	56.3251	28.497
2205	hsa-miR-200c*	4.4809	9.55893	1	7.83412
2215	hsa-miR-200c*	1	6.19273	1	13.45
2225	hsa-miR-200c*	1	6.57632	1	7.61298
2246	hsa-miR-202	18.6451	7.92092	6.62847	12.536
2236	hsa-miR-202	22.5689	10.7428	16.5641	11.2915
2256	hsa-miR-202	18.08	9.72147	10.3803	8.29145
2287	hsa-miR-202*	1	8.58456	1	12.7983
2267	hsa-miR-202*	1	6.60221	6.76884	9.05609
2277	hsa-miR-202*	1	10.2039	1	6.44036
2349	hsa-miR-204	1	9.17146	1.1251	7.6133
2329	hsa-miR-204	1	6.04642	4.19605	9.82853
2339	hsa-miR-204	1	6.2323	2.83201	10.4719
2360	hsa-miR-205	5.51761	9.51461	6.11025	9.18681
2380	hsa-miR-205	5.27814	7.23713	4.93454	12.819
2370	hsa-miR-205	3.07174	6.97816	7.82277	13.1844
2411	hsa-miR-205*	12.8184	9.98819	18.2045	18.9059
2391	hsa-miR-205*	13.4316	12.7051	14.0931	13.915
2401	hsa-miR-205*	7.22245	6.89002	1	7.57848
2422	hsa-miR-2052	6.66806	6.94584	19.8572	10.5059
2442	hsa-miR-2052	9.23787	6.64407	5.58712	12.8006
2432	hsa-miR-2052	6.1988	9.03636	4.6933	9.81711
2473	hsa-miR-2053	6.59405	7.31267	16.5113	13.318
2453	hsa-miR-2053	2.11407	6.46166	12.1585	9.64116
2463	hsa-miR-2053	2.23778	10.5862	6.11681	8.81115
2484	hsa-miR-2054	1	10.4633	7.53513	10.5407
2504	hsa-miR-2054	3.79947	4.25784	1	7.79599
2494	hsa-miR-2054	1	9.92068	1.28522	9.76299
2515	hsa-miR-206	16.2385	7.17709	12.8585	8.98213
2535	hsa-miR-206	22.3225	9.93206	21.4108	11.8405
2525	hsa-miR-206	17.9937	12.2699	15.9811	11.5582
2566	hsa-miR-208a	16.8995	7.62186	9.14921	9.05068
2546	hsa-miR-208a	9.66245	6.83099	11.4764	11.0357
2556	hsa-miR-208a	2.91858	7.06994	15.5769	19.3062
2577	hsa-miR-208b	12.0636	6.06118	21.8904	12.3333
2597	hsa-miR-208b	9.47557	6.01111	14.9579	8.99066
2587	hsa-miR-208b	6.00312	7.62046	8.23466	15.8065
2649	hsa-miR-20a*	13.7991	6.02369	4.59298	7.41027
2659	hsa-miR-20a*	20.1521	4.40765	12.4237	11.7948
2639	hsa-miR-20a*	16.4699	9.63907	21.6167	16.7216
2701	hsa-miR-20b*	23.9683	6.853	18.6961	15.2154
2721	hsa-miR-20b*	21.8895	9.1133	19.5434	9.97237
2711	hsa-miR-20b*	12.1956	6.24256	11.9083	9.89628
2783	hsa-miR-21*	31.5816	7.77553	36.8347	17.7684
2763	hsa-miR-21*	35.098	13.4664	37.2762	17.2819
2773	hsa-miR-21*	21.6495	14.1845	29.0184	17.6675
2794	hsa-miR-210	37.3102	9.83097	46.8931	13.9537
2814	hsa-miR-210	35.4271	14.5521	37.2595	13.8894
2804	hsa-miR-210	30.0129	15.6542	26.0872	13.1111
2825	hsa-miR-211	8.73923	6.54449	8.98175	10.7366
2845	hsa-miR-211	9.62274	9.4162	6.42383	8.19262
2835	hsa-miR-211	1	12.718	1	6.89544
2856	hsa-miR-2110	62.837	14.8837	70.1415	23.3531
2866	hsa-miR-2110	42.2342	13.5849	45.2229	14.3266
2876	hsa-miR-2110	54.3747	13.782	52.4842	12.2585
2887	hsa-miR-2113	20.3757	7.59832	29.0496	16.2971
2897	hsa-miR-2113	22.5887	9.17256	16.3579	10.7769
2907	hsa-miR-2113	27.6112	14.7747	24.6946	14.8528
2938	hsa-miR-2114	12.9191	8.91203	9.23407	9.07319
2928	hsa-miR-2114	11.9181	8.0951	8.42432	14.2926
2918	hsa-miR-2114	20.4654	12.9913	4.59094	6.78435
2949	hsa-miR-2114*	30.1884	9.82908	22.1379	9.09491
2959	hsa-miR-2114*	20.0958	8.97795	15.7335	14.2485
2969	hsa-miR-2114*	22.8791	12.0453	31.206	16.4698
2980	hsa-miR-2115	14.763	6.15319	7.52383	15.4869
3000	hsa-miR-2115	8.40377	7.66651	12.0628	11.3697
2990	hsa-miR-2115	1	8.64948	1	7.02152
3011	hsa-miR-2115*	20.9814	7.68613	18.5862	11.7552
3031	hsa-miR-2115*	11.6876	7.78414	21.7225	15.6388
3021	hsa-miR-2115*	11.8205	10.7623	1	7.41273
3042	hsa-miR-2116	27.1996	10.9581	14.8447	9.75967
3062	hsa-miR-2116	25.2736	9.5232	22.1333	5.88569
3052	hsa-miR-2116	18.9552	9.67768	10.5955	10.5267
3093	hsa-miR-2116*	17.9082	14.3404	15.9792	8.32961
3073	hsa-miR-2116*	16.1198	9.8202	6.97613	9.87058
3083	hsa-miR-2116*	6.88039	10.4713	1.20365	11.8097
3104	hsa-miR-2117	19.5377	8.47392	20.5438	15.0069
3124	hsa-miR-2117	18.3155	15.8973	12.2554	13.0868
3114	hsa-miR-2117	1.32833	8.18046	3.992	14.6374
3135	hsa-miR-212	67.3107	17.4791	16.0745	10.9944
3155	hsa-miR-212	58.561	15.4618	16.2283	12.6969
3145	hsa-miR-212	42.7213	13.4419	5.80473	11.5595
3186	hsa-miR-214	24.2651	12.6964	14.8519	12.929
3166	hsa-miR-214	21.3583	12.9009	10.7423	7.55542
3176	hsa-miR-214	11.2749	11.3968	1	14.3344
3197	hsa-miR-214*	17.1932	6.73195	24.136	10.0124
3217	hsa-miR-214*	23.7504	12.5638	23.0967	14.7384
3207	hsa-miR-214*	14.3579	8.38155	8.83828	8.587
3248	hsa-miR-215	28.0048	14.1412	41.4612	11.4767
3228	hsa-miR-215	30.8935	15.1762	26.4248	15.4544
3238	hsa-miR-215	16.328	9.81738	25.0351	12.9381
3259	hsa-miR-216a	18.4981	11.2785	26.2043	10.7312
3279	hsa-miR-216a	26.9867	9.11272	29.0029	8.42356
3269	hsa-miR-216a	14.489	10.312	12.4486	16.913
3290	hsa-miR-216b	26.5031	11.1384	17.2123	12.1914
3300	hsa-miR-216b	17.8886	7.74569	25.9492	19.8446
3310	hsa-miR-216b	22.7032	7.50362	16.8957	14.4174
3341	hsa-miR-217	26.7424	13.2692	21.6891	11.9555
3321	hsa-miR-217	269.109	495.596	103.251	195.685
3331	hsa-miR-217	12.6351	8.03211	18.306	12.2467
3372	hsa-miR-218	29.3033	7.61322	22.1956	16.0831
3352	hsa-miR-218	23.2405	9.2475	21.6342	9.5115
3362	hsa-miR-218	20.8377	7.77169	22.9904	15.9677
3403	hsa-miR-218-1*	30.3699	9.98793	50.0127	21.8703
3393	hsa-miR-218-1*	24.6969	9.20431	13.0053	9.90392
3383	hsa-miR-218-1*	33.0003	19.1868	18.4605	13.6887
3434	hsa-miR-218-2*	50.6161	10.876	30.9818	7.12358
3424	hsa-miR-218-2*	34.0675	8.7611	30.7617	11.3638
3414	hsa-miR-218-2*	38.1722	8.3372	38.7656	10.3992
3445	hsa-miR-219-1-3p	54.1988	8.01359	39.4182	17.3608
3465	hsa-miR-219-1-3p	51.7144	11.8724	55.7043	16.3118
3455	hsa-miR-219-1-3p	207.824	471.312	82.6925	204.692
3486	hsa-miR-219-2-3p	34.7956	12.6233	40.4508	21.5085
3496	hsa-miR-219-2-3p	41.7284	10.9029	45.3176	11.9387
3476	hsa-miR-219-2-3p	48.0954	19.0626	47.9237	20.6871
3507	hsa-miR-219-5p	39.6168	10.78	25.0272	12.5068
3517	hsa-miR-219-5p	32.9899	11.243	28.6137	15.9914
3527	hsa-miR-219-5p	35.7316	8.65569	34.5668	11.9632
3548	hsa-miR-22	74.5321	22.8478	145.259	20.6721
3558	hsa-miR-22	98.2374	11.0593	170.853	31.9947
3538	hsa-miR-22	88.3358	17.3564	134.717	20.1504
3589	hsa-miR-22*	93.3786	17.1384	186.374	36.9583
3569	hsa-miR-22*	87.9972	17.6756	157.679	24.013
3620	hsa-miR-220a	21.2942	9.99457	30.17	13.3362
3600	hsa-miR-220a	24.7651	7.92245	33.0753	13.5772
3610	hsa-miR-220a	13.9713	13.3835	11.9447	10.7007
3631	hsa-miR-220b	26.2005	9.2883	33.2363	14.8957
3641	hsa-miR-220b	26.7255	10.6582	24.546	15.6916
3651	hsa-miR-220b	36.0682	13.1879	33.8878	15.4025
3662	hsa-miR-220c	47.5958	15.037	33.8679	18.6194
3682	hsa-miR-220c	39.9409	10.216	50.2502	12.9593
3672	hsa-miR-220c	47.9457	15.3252	35.8596	17.0068
3713	hsa-miR-221	305.148	34.4547	1022.19	81.3448
3724	hsa-miR-221*	36.1209	7.84099	29.0607	8.55696
3734	hsa-miR-221*	29.7513	12.7449	26.0732	14.9598
3744	hsa-miR-221*	27.7411	9.60843	28.2295	11.2761
3806	hsa-miR-222*	18.8695	10.306	39.2488	11.2605
3796	hsa-miR-222*	22.2548	9.66482	28.0237	14.2689
3786	hsa-miR-222*	27.1028	11.0895	29.1992	10.1379
3817	hsa-miR-223	24.3467	9.68895	22.3672	11.6758
3837	hsa-miR-223	27.6726	13.0429	30.2921	13.7236
3827	hsa-miR-223	5.89881	8.76848	17.7178	11.5285
3848	hsa-miR-223*	23.2014	10.6391	27.6752	12.8957
3868	hsa-miR-223*	20.4062	13.2424	31.3591	17.4654
3858	hsa-miR-223*	5.74894	11.327	12.8485	14.0347
129	hsa-miR-224*	10.1801	11.0628	19.085	9.06536
139	hsa-miR-224*	16.5296	8.04323	21.7755	8.65496
149	hsa-miR-224*	19.2121	7.12807	24.9669	13.4806
180	hsa-miR-2276	50.7352	13.1878	32.8135	13.8978
170	hsa-miR-2276	35.4397	9.87128	41.692	14.4095
160	hsa-miR-2276	32.6354	9.70442	36.4357	15.1466
211	hsa-miR-2277	15.8797	7.81233	17.6006	12.0992
201	hsa-miR-2277	27.2147	15.5688	25.3746	15.4657
191	hsa-miR-2277	12.545	8.82887	11.5597	10.4364
222	hsa-miR-2278	15.5656	6.9339	12.3148	13.7222
232	hsa-miR-2278	21.9777	12.2733	22.061	8.0979
242	hsa-miR-2278	20.1919	14.6812	24.643	14.8447
253	hsa-miR-2355	5.47378	10.087	6.01892	9.49689
263	hsa-miR-2355	3.52622	7.33122	4.63465	9.35739
273	hsa-miR-2355	7.09023	6.02012	1	8.29555
325	hsa-miR-23a*	188.452	20.5075	109.176	16.6638
315	hsa-miR-23a*	193.789	18.3779	107.602	25.5259
335	hsa-miR-23a*	189.73	24.9773	117.795	22.3997
387	hsa-miR-23b*	42.8898	15.8526	45.074	13.5651
397	hsa-miR-23b*	41.6092	10.4523	40.338	11.7647
377	hsa-miR-23b*	28.0319	11.0113	29.2913	11.883
428	hsa-miR-24	1090.85	848.767	1829.58	985.451
459	hsa-miR-24-1*	21.5601	8.87859	17.8367	11.8898
439	hsa-miR-24-1*	21.5035	14.1727	18.3014	12.6414
449	hsa-miR-24-1*	17.6889	14.7376	16.6869	11.1071
470	hsa-miR-24-2*	83.4642	13.7988	60.0283	14.2362
490	hsa-miR-24-2*	81.4063	10.1987	65.9782	21.4211
480	hsa-miR-24-2*	59.4855	17.0949	52.7305	15.8823
552	hsa-miR-25*	47.0481	7.61456	32.3225	10.8726
542	hsa-miR-25*	50.5373	15.0561	30.6688	13.3256
532	hsa-miR-25*	67.1003	13.3925	47.7905	15.9463
614	hsa-miR-26a-1*	20.2181	7.99671	14.0659	10.5353
594	hsa-miR-26a-1*	15.0104	7.86336	18.0696	10.3172
604	hsa-miR-26a-1*	13.9296	8.39837	14.2845	14.9344
645	hsa-miR-26a-2*	21.9401	9.57394	20.0284	10.3414
625	hsa-miR-26a-2*	13.0008	9.01116	20.434	14.3245
635	hsa-miR-26a-2*	10.978	8.87276	17.5831	14.3259
666	hsa-miR-26b	3307.56	84.8383	2935.75	118.128
697	hsa-miR-26b*	21.8852	9.07623	12.6226	17.326
687	hsa-miR-26b*	334.771	857.964	184.691	461.125
707	hsa-miR-26b*	15.5251	8.98376	13.243	10.8394
749	hsa-miR-27a*	27.9695	9.01749	19.3931	6.34241
769	hsa-miR-27a*	36.9249	5.86078	39.7142	16.4934
759	hsa-miR-27a*	27.3042	9.36664	29.3685	14.0689
811	hsa-miR-27b*	107.04	12.6335	134.114	20.0253
821	hsa-miR-27b*	78.0662	9.42777	104.533	22.3829
831	hsa-miR-27b*	97.0629	12.4525	110.149	19.7966
945	hsa-miR-2909	17.0889	5.74588	11.6409	10.6578
935	hsa-miR-2909	31.5294	9.41522	31.8758	16.4266
955	hsa-miR-2909	13.1266	7.74669	24.1116	16.5878
986	hsa-miR-296-3p	51.4548	8.75456	39.1288	16.8703
966	hsa-miR-296-3p	54.6517	9.89208	46.7813	15.5173
976	hsa-miR-296-3p	39.0434	13.1044	41.2966	22.7741
1017	hsa-miR-296-5p	16.0074	8.72511	30.1959	9.84035
997	hsa-miR-296-5p	12.3862	8.78198	22.176	12.6375
1007	hsa-miR-296-5p	6.62094	7.60641	2.35073	8.44776
1048	hsa-miR-297	28.1904	7.56894	24.3875	9.19471
1038	hsa-miR-297	23.7433	13.261	26.6328	11.6637
1028	hsa-miR-297	32.131	6.99302	33.1277	18.5182
1069	hsa-miR-298	26.6227	10.8618	24.2179	9.65866
1059	hsa-miR-298	24.3636	13.1904	12.4382	13.3593
1079	hsa-miR-298	15.8576	14.5105	11.7828	14.5498
1100	hsa-miR-299-3p	21.7037	6.31018	17.3141	13.5589
1090	hsa-miR-299-3p	20.0998	8.77626	19.9792	8.30497
1110	hsa-miR-299-3p	9.34376	12.962	12.7118	13.1165
1131	hsa-miR-299-5p	10.6307	4.96708	28.2759	13.3827
1121	hsa-miR-299-5p	11.6358	10.9903	11.774	9.19567
1141	hsa-miR-299-5p	1	5.5264	11.7981	7.49285
1193	hsa-miR-29a*	16.238	8.07565	30.2566	16.3848
1183	hsa-miR-29a*	3.27848	6.16996	4.76044	9.33346
1203	hsa-miR-29a*	5.00617	8.96283	1	8.5358
1224	hsa-miR-29b	16.0024	14.0477	23.9488	9.86932
1214	hsa-miR-29b	4.46359	5.24464	16.9214	12.4416
1234	hsa-miR-29b	2.19011	8.23191	11.3074	10.3984
1245	hsa-miR-29b-1*	35.9379	7.35533	50.6095	15.171
1255	hsa-miR-29b-1*	37.473	8.79331	50.5512	13.08
1265	hsa-miR-29b-1*	29.5359	11.4172	30.9206	10.9843
1286	hsa-miR-29b-2*	12.8107	10.3328	18.3924	15.0265
1296	hsa-miR-29b-2*	10.9391	8.6194	16.2904	13.659
1276	hsa-miR-29b-2*	13.5442	7.04067	9.32397	12.1183
1317	hsa-miR-29c	13.558	10.4659	41.1669	18.5624
1327	hsa-miR-29c	17.737	6.26805	20.558	17.7339
1307	hsa-miR-29c	24.4287	9.85075	24.9801	17.6464
1338	hsa-miR-29c*	11.4921	7.09609	5.5394	9.22304
1348	hsa-miR-29c*	6.31712	10.7529	9.98641	9.48773
1358	hsa-miR-29c*	9.22817	12.1716	1	6.87502
1369	hsa-miR-300	9.92752	7.57015	14.5033	16.4006
1379	hsa-miR-300	9.09632	7.01647	6.94837	13.4877
1389	hsa-miR-300	9.0845	10.353	5.73206	7.38159
1420	hsa-miR-301a	8.0894	7.17521	19.5986	9.04042
1400	hsa-miR-301a	14.1111	9.21129	30.9067	19.1983
1410	hsa-miR-301a	9.67778	7.45604	19.474	9.84353
1431	hsa-miR-301b	2.20771	6.18816	4.87675	14.3328
1441	hsa-miR-301b	2.42866	9.53854	1	6.63115
1451	hsa-miR-301b	1	8.62914	1	7.81258
1462	hsa-miR-302a	3.92227	9.03479	12.0418	13.8563
1472	hsa-miR-302a	12.754	6.53381	1.23569	8.38526
1482	hsa-miR-302a	1	4.52896	5.30299	10.2269
1513	hsa-miR-302a*	9.29324	8.03487	13.2689	15.9107
1493	hsa-miR-302a*	9.70434	7.00968	5.76418	7.4911
1503	hsa-miR-302a*	1	5.15631	1	11.7514
1544	hsa-miR-302b	11.8361	8.72213	9.30514	11.067
1524	hsa-miR-302b	9.77374	7.52687	7.59089	9.4295
1534	hsa-miR-302b	5.45018	6.5513	5.6028	9.5692
1575	hsa-miR-302b*	7.8232	9.91606	17.2571	10.7244
1555	hsa-miR-302b*	12.2843	8.82977	9.28015	7.42536
1565	hsa-miR-302b*	9.53768	8.30106	5.1759	12.7665
1586	hsa-miR-302c	12.5179	6.20108	7.52809	6.83445
1606	hsa-miR-302c	4.86213	6.79283	10.6314	17.314
1596	hsa-miR-302c	1	5.98022	1	5.51911
1637	hsa-miR-302c*	12.1901	7.04843	18.7286	14.2905
1617	hsa-miR-302c*	14.2154	7.11086	8.34599	9.51446
1627	hsa-miR-302c*	9.32491	7.4341	9.69971	8.65697
1648	hsa-miR-302d	15.2407	9.11641	10.7229	6.94715
1668	hsa-miR-302d	9.3627	7.93528	8.53261	13.3285
1658	hsa-miR-302d	5.99893	4.80167	8.3207	14.6
1679	hsa-miR-302d*	11.5327	7.9342	11.2255	10.3067
1699	hsa-miR-302d*	9.19233	5.78331	7.07182	9.08331
1689	hsa-miR-302d*	1.62252	6.86366	15.8672	18.1423
1710	hsa-miR-302e	22.4833	8.17766	12.3189	10.0802
1730	hsa-miR-302e	18.4469	11.7595	19.9433	7.41027
1720	hsa-miR-302e	13.0525	7.35996	28.8838	15.0509
1741	hsa-miR-302f	18.0166	8.71604	9.59523	13.4883
1751	hsa-miR-302f	13.522	9.39099	15.6071	9.65036
1761	hsa-miR-302f	9.91193	6.59911	13.2977	10.7082
1772	hsa-miR-3065-3p	7.52077	9.41097	11.7371	10.1948
1792	hsa-miR-3065-3p	9.37754	8.03641	8.02003	6.72327
1782	hsa-miR-3065-3p	5.66156	6.34634	12.7576	6.66469
1803	hsa-miR-3065-5p	9.97743	7.37896	11.5036	8.00928
1823	hsa-miR-3065-5p	12.7062	7.29414	8.86154	11.287
1813	hsa-miR-3065-5p	15.6328	10.3902	5.4469	11.117
1844	hsa-miR-3074	12.6387	8.3143	13.7133	9.09441
1834	hsa-miR-3074	10.8079	8.73226	10.2573	9.75487
1854	hsa-miR-3074	11.4031	11.7048	1.65262	9.2646
1885	hsa-miR-30a	304.045	18.1016	247.189	29.6395
1865	hsa-miR-30a	294.484	32.9372	237.663	36.6528
1875	hsa-miR-30a	222.591	18.8299	201.091	35.298
1937	hsa-miR-30b	249.26	22.9044	163.638	22.1182
1958	hsa-miR-30b*	29.0925	9.23379	7.73819	10.7064
1968	hsa-miR-30b*	33.707	8.32894	24.3531	14.7611
1978	hsa-miR-30b*	20.6937	11.8486	6.95529	10.2337
1989	hsa-miR-30c	977.411	43.3785	1135.9	70.5391
2009	hsa-miR-30c	987.269	54.4675	1153.36	100.688
2030	hsa-miR-30c-1*	17.4236	9.95868	19.4628	14.0638
2020	hsa-miR-30c-1*	16.3307	10.6663	12.3692	10.3238
2040	hsa-miR-30c-1*	10.3415	8.81806	15.3917	8.33831
2071	hsa-miR-30c-2*	26.6427	9.45682	19.7006	8.71645
2051	hsa-miR-30c-2*	29.1113	8.39441	21.1465	13.2591
2061	hsa-miR-30c-2*	44.5545	10.9588	43.5163	14.3727
2082	hsa-miR-30d	362.192	46.205	218.43	26.2171
2102	hsa-miR-30d	363.455	34.226	238.857	52.1639
2123	hsa-miR-30d*	7.55938	6.90837	14.1476	12.5605
2113	hsa-miR-30d*	5.41992	7.15106	3.96818	7.82598
2133	hsa-miR-30d*	1	12.7173	4.07112	17.192
2164	hsa-miR-30e	18.5876	9.07444	35.716	14.7266
2154	hsa-miR-30e	24.4471	9.66361	36.6904	15.2744
2144	hsa-miR-30e	18.6087	11.3279	34.7841	18.7501
2195	hsa-miR-30e*	193.758	32.5383	82.9242	24.6473
2185	hsa-miR-30e*	145.673	13.4544	79.1997	24.1277
2247	hsa-miR-31*	1.94469	6.09573	3.23799	7.67853
2237	hsa-miR-31*	1	5.98482	5.1407	13.688
2257	hsa-miR-31*	1	6.82828	1	9.39126
2278	hsa-miR-3115	16.1487	11.4377	6.54345	7.47523
2268	hsa-miR-3115	10.5148	7.01232	8.30073	13.0104
2288	hsa-miR-3115	8.08797	9.73162	6.46335	9.87361
2309	hsa-miR-3116	11.3034	7.52164	20.2405	15.8113
2299	hsa-miR-3116	11.3682	9.4186	18.3232	12.0724
2319	hsa-miR-3116	9.92306	10.231	9.71099	12.4739
2330	hsa-miR-3117	11.3105	7.91123	22.0989	17.1971
2340	hsa-miR-3117	14.799	9.558	13.6399	11.0015
2350	hsa-miR-3117	10.0284	10.823	11.7221	13.8619
2361	hsa-miR-3118	7.36691	6.85176	16.6065	14.6521
2371	hsa-miR-3118	6.56898	10.8126	4.64799	7.67979
2381	hsa-miR-3118	2.43766	5.74371	6.27638	6.42495
2412	hsa-miR-3119	12.3176	10.339	20.3736	8.24233
2392	hsa-miR-3119	18.4316	8.43784	24.3689	13.1166
2402	hsa-miR-3119	15.7649	9.20195	21.4948	11.9046
2433	hsa-miR-3120	25.6265	8.50953	14.7121	11.9244
2423	hsa-miR-3120	21.6643	13.5947	16.9132	8.47174
2443	hsa-miR-3120	18.2641	9.72794	13.1509	8.30388
2464	hsa-miR-3121	13.6694	4.9785	21.718	21.9494
2474	hsa-miR-3121	14.2549	8.0015	17.2794	19.0813
2454	hsa-miR-3121	13.3675	8.05561	10.3991	8.24768
2485	hsa-miR-3122	27.6544	7.05838	16.9385	9.89015
2495	hsa-miR-3122	28.911	8.73399	30.538	14.4703
2505	hsa-miR-3122	26.205	13.3147	27.005	15.878
2516	hsa-miR-3123	14.737	7.42885	21.7168	12.519
2536	hsa-miR-3123	14.0439	9.39592	21.2723	15.5511
2526	hsa-miR-3123	15.3699	9.32866	16.8569	15.0282
2567	hsa-miR-3124	19.9036	7.09547	46.0125	10.7675
2547	hsa-miR-3124	24.2949	8.74187	46.0144	20.4914
2557	hsa-miR-3124	38.9243	12.7262	45.8347	14.1493
2598	hsa-miR-3125	38.6808	8.09573	33.9169	13.479
2588	hsa-miR-3125	62.8409	11.671	60.2769	18.1855
2578	hsa-miR-3125	45.0376	10.3426	42.7784	17.9528
2609	hsa-miR-3126-3p	23.8149	8.98999	11.8031	11.6305
2619	hsa-miR-3126-3p	27.1029	9.56193	18.3295	11.675
2629	hsa-miR-3126-3p	14.1569	7.3694	12.1095	6.98815
2660	hsa-miR-3126-5p	25.0702	9.39282	17.6052	15.9236
2650	hsa-miR-3126-5p	31.1806	8.63086	27.8797	11.6071
2640	hsa-miR-3126-5p	21.4236	9.66896	18.5058	10.112
2671	hsa-miR-3127	26.3316	7.87188	32.0941	14.3847
2691	hsa-miR-3127	24.4007	6.84031	20.9856	7.58957
2681	hsa-miR-3127	44.6984	11.9051	41.9251	13.0617
2712	hsa-miR-3128	17.7642	8.52634	22.0353	12.2287
2722	hsa-miR-3128	12.2092	12.3265	8.90635	10.9476
2702	hsa-miR-3128	6.70584	7.48709	14.4982	15.3828
2733	hsa-miR-3129	20.9153	9.80588	17.0849	7.9872
2743	hsa-miR-3129	22.6734	8.61955	19.2844	11.7869
2753	hsa-miR-3129	15.611	10.3128	14.2221	12.8
2774	hsa-miR-3130-3p	50.3867	13.5539	52.4473	12.0881
2784	hsa-miR-3130-3p	23.0876	11.7866	15.1641	11.8746
2764	hsa-miR-3130-3p	21.4911	13.4179	15.202	10.1166
2795	hsa-miR-3130-5p	16.7252	7.2629	5.59502	12.0347
2805	hsa-miR-3130-5p	31.5582	10.0986	22.2298	10.2486
2815	hsa-miR-3130-5p	14.9983	7.41885	21.9158	14.4511
2826	hsa-miR-3131	53.6796	9.37239	25.1525	15.7391
2846	hsa-miR-3131	51.9689	19.58	24.4225	16.9389
2836	hsa-miR-3131	82.5244	12.2793	49.2023	10.0616
2867	hsa-miR-3132	53.0409	13.7285	67.5222	21.1605
2857	hsa-miR-3132	34.5144	14.2425	28.0892	12.6106
2877	hsa-miR-3132	27.4385	14.0625	21.5867	12.5243
2898	hsa-miR-3133	13.7839	7.68112	17.0704	18.9134
2888	hsa-miR-3133	3.97387	8.01819	4.25683	10.2732
2908	hsa-miR-3133	1	7.812	3.3123	6.12903
2929	hsa-miR-3134	12.9419	5.99637	26.5376	15.9335
2919	hsa-miR-3134	9.26138	7.17974	3.59422	10.649
2939	hsa-miR-3134	6.51388	9.23226	2.07722	7.73584
2960	hsa-miR-3135	56.8499	16.3206	61.7765	25.561
2950	hsa-miR-3135	273.171	22.5928	592.807	51.6481
2970	hsa-miR-3135	22.0811	7.86795	29.7352	15.7192
2981	hsa-miR-3136	13.9355	10.0105	8.89414	14.3832
2991	hsa-miR-3136	13.4833	10.9442	7.32704	13.3686
3001	hsa-miR-3136	7.66843	9.88544	9.85561	12.8301
3012	hsa-miR-3137	24.7191	9.12961	9.96373	9.36497
3022	hsa-miR-3137	27.3382	11.5633	30.1721	12.2014
3032	hsa-miR-3137	26.2203	14.0328	16.0334	13.6777
3043	hsa-miR-3138	38.1425	12.564	30.8441	18.7292
3063	hsa-miR-3138	38.6192	17.9423	31.5795	19.6547
3053	hsa-miR-3138	14.1154	10.3957	11.7249	14.2202
3084	hsa-miR-3139	24.6718	13.5277	19.9641	14.5193
3094	hsa-miR-3139	12.958	7.43888	20.4893	19.9356
3074	hsa-miR-3139	16.239	9.23378	5.46589	11.434
3125	hsa-miR-3140	22.397	11.5394	17.5295	16.6297
3105	hsa-miR-3140	24.8435	12.438	7.98447	12.6517
3115	hsa-miR-3140	9.95384	9.38553	4.54231	7.90523
3177	hsa-miR-3142	17.732	11.218	22.5088	15.7531
3187	hsa-miR-3142	14.95	10.962	13.437	11.3266
3167	hsa-miR-3142	6.68116	7.62498	16.4115	11.6774
3198	hsa-miR-3143	18.6575	8.34174	20.516	10.98
3218	hsa-miR-3143	16.8123	10.2223	11.901	12.5113
3208	hsa-miR-3143	7.84147	9.48873	9.30057	11.6069
3229	hsa-miR-3144-3p	18.9826	11.1097	22.4644	13.093
3249	hsa-miR-3144-3p	15.8551	13.8743	15.7952	12.1222
3239	hsa-miR-3144-3p	11.2917	6.20639	13.314	14.1703
3270	hsa-miR-3144-5p	30.4877	11.1426	22.7807	10.3373
3280	hsa-miR-3144-5p	20.6843	8.3076	18.5225	15.1334
3260	hsa-miR-3144-5p	26.7422	10.163	29.0944	13.6683
3291	hsa-miR-3145	31.1481	12.182	24.7193	17.2559
3311	hsa-miR-3145	18.6797	9.99789	18.9413	10.0486
3301	hsa-miR-3145	18.3515	9.8631	15.4823	13.6842
3342	hsa-miR-3146	32.4281	11.6431	25.5802	14.9705
3322	hsa-miR-3146	32.1645	11.5865	25.9051	15.4292
3332	hsa-miR-3146	11.4304	10.4706	21.2089	13.4388
3373	hsa-miR-3147	86.3749	17.4036	71.6228	14.2632
3353	hsa-miR-3147	92.0191	27.6886	75.8313	15.8067
3363	hsa-miR-3147	34.1839	16.5311	24.8436	13.7346
3394	hsa-miR-3148	20.1752	8.69934	6.75981	11.77
3404	hsa-miR-3148	37.3051	12.8061	27.5265	12.3071
3384	hsa-miR-3148	36.2952	10.2112	31.6207	11.9694
3425	hsa-miR-3149	38.4097	9.85995	35.5991	16.5198
3435	hsa-miR-3149	32.9406	12.3253	32.139	16.0341
3415	hsa-miR-3149	38.3939	9.64509	38.2012	15.3695
3456	hsa-miR-3150	49.4887	10.6914	41.9111	14.5535
3446	hsa-miR-3150	51.933	14.5538	45.087	16.7428
3466	hsa-miR-3150	54.9272	12.4353	52.9915	25.5381
3497	hsa-miR-3151	63.0941	12.9048	66.8792	13.6621
3477	hsa-miR-3151	80.7999	17.3261	76.4146	28.7797
3487	hsa-miR-3151	87.4038	16.3007	91.1317	20.1354
3508	hsa-miR-3152	38.6265	10.328	48.3904	13.0412
3518	hsa-miR-3152	45.1415	15.7796	47.8254	16.4853
3528	hsa-miR-3152	36.5334	7.67671	36.5996	12.0916
3549	hsa-miR-3153	46.8949	8.84057	61.2657	18.0222
3559	hsa-miR-3153	36.947	10.2653	28.1438	17.3728
3539	hsa-miR-3153	47.0118	13.6797	44.7564	13.3854
3580	hsa-miR-3154	103.081	19.1214	91.1743	31.1268
3570	hsa-miR-3154	81.3416	13.5145	87.1298	25.0879
3590	hsa-miR-3154	79.6072	12.6664	76.534	16.7929
3621	hsa-miR-3155	57.4325	16.005	44.0167	17.0856
3601	hsa-miR-3155	69.9783	25.9735	86.9626	20.8159
3611	hsa-miR-3155	77.6841	14.8797	75.983	22.0409
3642	hsa-miR-3156	78.074	13.3458	55.6469	16.4204
3632	hsa-miR-3156	61.3891	19.5198	54.7473	13.6869
3652	hsa-miR-3156	44.0533	13.894	51.7012	21.6931
3663	hsa-miR-3157	37.9982	16.6347	23.4257	10.4385
3673	hsa-miR-3157	46.7738	12.083	41.4288	14.3928
3683	hsa-miR-3157	36.6116	14.3716	40.6255	19.7081
3714	hsa-miR-3158	38.7774	17.523	32.8939	17.1114
3704	hsa-miR-3158	46.7937	11.1667	43.2907	17.0531
3694	hsa-miR-3158	30.8856	9.99776	28.1028	15.913
3735	hsa-miR-3159	40.5733	13.371	50.0414	18.5576
3725	hsa-miR-3159	23.1306	7.86665	24.2232	15.3195
3745	hsa-miR-3159	12.613	8.26899	11.944	11.8011
3766	hsa-miR-3160	27.2376	13.9621	35.5196	12.2094
3776	hsa-miR-3160	30.1441	13.2051	33.5083	15.3184
3756	hsa-miR-3160	40.2914	12.6933	41.6027	16.1431
3797	hsa-miR-3161	44.6412	9.05822	63.1977	19.1363
3787	hsa-miR-3161	46.6208	14.5695	34.5037	12.5061
3807	hsa-miR-3161	31.3937	18.9324	28.3182	17.0452
3838	hsa-miR-3162	83.1347	19.2151	47.5408	15.6038
3818	hsa-miR-3162	84.6843	26.6475	71.9736	18.0896
3828	hsa-miR-3162	104.968	23.1533	104.831	18.122
3859	hsa-miR-3163	34.6047	15.8901	22.589	15.2604
3849	hsa-miR-3163	25.8284	9.99566	25.6523	12.9562
3869	hsa-miR-3163	19.6642	9.95306	12.5868	15.4577
109	hsa-miR-3164	17.3873	8.90386	31.6122	13.2244
99	hsa-miR-3164	17.9232	7.30214	13.3673	10.5586
119	hsa-miR-3164	1	8.29886	5.54305	12.9624
140	hsa-miR-3165	23.8625	6.9672	41.2047	14.3155
130	hsa-miR-3165	16.0547	8.04286	17.0667	8.95184
150	hsa-miR-3165	16.2278	9.29002	12.0538	13.4238
171	hsa-miR-3166	21.8769	9.82795	22.618	11.2612
161	hsa-miR-3166	15.257	15.7696	18.1633	11.1635
181	hsa-miR-3166	8.199	9.01986	11.8959	15.027
202	hsa-miR-3167	19.2413	12.4543	33.5786	15.3045
192	hsa-miR-3167	11.7612	10.6874	14.0612	9.74892
212	hsa-miR-3167	8.05833	11.414	7.97305	13.0165
243	hsa-miR-3168	18.1185	5.48798	6.68862	12.9848
223	hsa-miR-3168	19.8073	9.60353	27.0154	17.4323
233	hsa-miR-3168	31.5205	8.78716	33.6332	13.4814
264	hsa-miR-3169	18.2189	5.62065	34.6815	16.6859
274	hsa-miR-3169	15.1715	3.36874	9.08503	16.3509
254	hsa-miR-3169	12.5915	8.84623	6.25654	11.7144
295	hsa-miR-3170	40.47	6.2858	48.67	13.6353
285	hsa-miR-3170	36.3586	10.7958	38.2943	17.0134
305	hsa-miR-3170	515.463	1074.1	176.905	345.532
336	hsa-miR-3171	15.2609	7.45551	2.51832	7.66339
326	hsa-miR-3171	25.1145	5.99386	33.8984	12.697
316	hsa-miR-3171	18.5594	9.55347	9.02215	13.0743
398	hsa-miR-3173	32.8413	10.2881	15.8074	11.3216
378	hsa-miR-3173	76.095	21.0211	54.9354	26.0451
388	hsa-miR-3173	54.3613	9.43625	64.3829	16.6344
419	hsa-miR-3174	48.0167	10.0448	71.1941	22.1314
409	hsa-miR-3174	37.2083	15.9448	39.9565	19.8432
429	hsa-miR-3174	12.9439	16.5988	22.9698	16.626
450	hsa-miR-3175	49.2875	9.0734	60.6969	16.3506
440	hsa-miR-3175	39.6042	8.26687	29.5043	24.8043
460	hsa-miR-3175	20.36	13.5721	29.1973	21.1046
491	hsa-miR-3176	26.2362	11.4043	6.35746	15.6213
481	hsa-miR-3176	46.275	9.87516	38.8042	16.4788
471	hsa-miR-3176	36.431	10.8178	36.5345	22.1283
522	hsa-miR-3177	41.422	12.0772	14.5832	10.9761
502	hsa-miR-3177	54.4865	13.7673	38.5836	21.6618
512	hsa-miR-3177	61.9574	13.3453	72.0132	21.2839
574	hsa-miR-3179	33.3287	8.78229	38.1303	11.3274
564	hsa-miR-3179	22.2998	16.3187	18.1903	13.3149
584	hsa-miR-3179	14.2359	10.5251	11.2136	19.2701
605	hsa-miR-3180-3p	38.9389	8.81374	48.0442	16.3008
595	hsa-miR-3180-3p	31.2705	10.1498	26.6937	17.0962
615	hsa-miR-3180-3p	26.4559	13.4324	5.26066	14.6703
636	hsa-miR-3180-5p	32.1829	11.3161	38.1188	15.0774
646	hsa-miR-3180-5p	19.1815	9.11774	14.6054	14.4022
626	hsa-miR-3180-5p	26.0409	6.57502	22.4845	19.3228
667	hsa-miR-3181	43.8474	13.0823	52.051	20.8239
657	hsa-miR-3181	40.6076	10.8279	45.18	22.2729
677	hsa-miR-3181	20.588	6.18853	21.7953	15.8882
708	hsa-miR-3182	39.2933	11.033	22.4222	10.571
688	hsa-miR-3182	40.7435	9.67748	51.5101	20.8282
698	hsa-miR-3182	68.0056	11.3564	64.4585	16.2025
719	hsa-miR-3183	38.7039	12.6911	18.3791	9.20454
729	hsa-miR-3183	46.1951	9.05861	40.5135	16.2393
739	hsa-miR-3183	24.3114	13.0721	4.24969	13.1847
760	hsa-miR-3184	27.2211	11.6572	31.309	14.4012
750	hsa-miR-3184	12.0628	9.55686	15.929	15.1195
770	hsa-miR-3184	12.4929	8.44817	5.89111	15.1075
791	hsa-miR-3185	182.217	40.4982	98.9235	31.1684
801	hsa-miR-3185	149.726	46.9889	66.257	22.7438
781	hsa-miR-3185	163.542	50.52	82.8221	31.8503
822	hsa-miR-3186-3p	32.5936	6.6897	31.4265	9.45441
832	hsa-miR-3186-3p	22.1074	12.0293	16.2967	12.9571
812	hsa-miR-3186-3p	19.6325	12.6168	16.846	10.2349
843	hsa-miR-3186-5p	18.292	8.24041	19.027	14.2773
853	hsa-miR-3186-5p	25.9188	11.3796	25.7818	10.9377
863	hsa-miR-3186-5p	18.0911	12.32	10.5599	16.6218
884	hsa-miR-3187	57.1228	14.1785	72.8469	15.8273
874	hsa-miR-3187	51.0918	12.5427	59.8259	25.1636
894	hsa-miR-3187	35.2694	17.6025	37.986	15.5188
915	hsa-miR-3188	27.3771	6.65824	41.415	11.9865
905	hsa-miR-3188	29.7473	7.76472	30.2371	7.85362
925	hsa-miR-3188	17.517	13.4275	6.49491	11.0406
946	hsa-miR-3189	51.0103	10.7035	51.6482	18.1866
936	hsa-miR-3189	45.2853	11.4243	45.4957	13.9244
956	hsa-miR-3189	21.323	7.4908	13.2187	14.2483
987	hsa-miR-3190-3p	27.8968	12.1709	17.6565	12.655
977	hsa-miR-3190-3p	50.0554	14.0591	52.757	20.2401
967	hsa-miR-3190-3p	38.741	10.2001	37.0906	19.715
1018	hsa-miR-3190-5p	26.7346	12.8189	17.2468	20.6647
998	hsa-miR-3190-5p	29.9775	9.88989	34.9115	12.5701
1008	hsa-miR-3190-5p	43.9169	13.608	42.7336	11.8149
1039	hsa-miR-3191	32.7859	16.8086	46.9654	14.8428
1029	hsa-miR-3191	31.0632	8.5712	28.5708	16.3149
1049	hsa-miR-3191	19.6663	12.1888	12.7767	10.5028
1060	hsa-miR-3192	29.0588	6.83895	15.1111	10.3697
1070	hsa-miR-3192	35.7461	11.2832	44.7956	13.1207
1080	hsa-miR-3192	18.6385	12.9826	12.6711	11.2583
1101	hsa-miR-3193	24.7461	10.3446	29.7648	15.6797
1091	hsa-miR-3193	19.7047	11.6347	16.4162	10.3985
1111	hsa-miR-3193	9.63973	8.73393	4.37141	11.5976
1132	hsa-miR-3194	31.589	7.46126	48.7934	17.6728
1122	hsa-miR-3194	24.7095	8.38097	22.693	13.0767
1142	hsa-miR-3194	14.0956	6.84926	12.4726	16.8009
1173	hsa-miR-3195	38.3455	12.4532	114.403	22.936
1204	hsa-miR-3196	3217.24	238.852	2955.82	269.188
1184	hsa-miR-3196	3564.37	117.684	3597.43	201.854
1194	hsa-miR-3196	3013.66	229.29	3004.5	338.921
1215	hsa-miR-3197	44.7742	10.7335	4.67581	9.03926
1235	hsa-miR-3197	33.0261	14.1502	2.05084	7.49518
1225	hsa-miR-3197	51.0154	11.5253	28.1705	11.833
1246	hsa-miR-3198	31.1032	13.7698	37.0497	15.4225
1256	hsa-miR-3198	33.3213	14.7331	34.078	8.41992
1266	hsa-miR-3198	14.0898	8.90821	20.1498	11.2694
1277	hsa-miR-3199	7.0181	8.30255	8.4337	10.2905
1287	hsa-miR-3199	1	5.6143	6.20858	6.63289
1297	hsa-miR-3199	1.26053	10.3788	1	6.76829
1328	hsa-miR-32	1.19628	8.94021	1	6.54211
1308	hsa-miR-32	1	6.40949	1.45355	12.1204
1318	hsa-miR-32	1	8.35915	1	6.79217
1339	hsa-miR-32*	7.76819	9.40866	1	6.97952
1349	hsa-miR-32*	1	5.48986	7.38283	9.58024
1359	hsa-miR-32*	1	8.84681	3.92231	8.09718
1380	hsa-miR-3200	1	7.56547	7.45758	10.7683
1370	hsa-miR-3200	1	6.64865	1	8.87349
1390	hsa-miR-3200	1	9.62809	1	9.42471
1401	hsa-miR-3201	26.6734	12.778	13.8159	11.0375
1411	hsa-miR-3201	13.3918	11.841	25.395	15.3813
1421	hsa-miR-3201	9.23764	8.30441	2.54786	12.1814
1442	hsa-miR-3202	13.6414	8.03904	20.4026	16.549
1432	hsa-miR-3202	8.6468	8.45402	5.02952	6.85373
1452	hsa-miR-3202	3.43176	10.5844	1	11.1466
1628	hsa-miR-323-3p	10.1345	8.90231	21.3222	11.5319
1618	hsa-miR-323-3p	8.46645	6.25462	20.5987	13.7109
1638	hsa-miR-323-3p	5.31263	5.63969	14.0917	13.623
1649	hsa-miR-323-5p	42.964	10.5052	27.7839	10.8764
1659	hsa-miR-323-5p	31.2349	11.4889	33.8274	9.14018
1669	hsa-miR-323-5p	21.6141	9.47251	20.8646	9.10623
1690	hsa-miR-323b-3p	6.86623	8.63272	21.0889	15.1349
1680	hsa-miR-323b-3p	3.69457	5.45411	9.00711	6.59954
1700	hsa-miR-323b-3p	1	5.61	13.747	15.2925
1731	hsa-miR-323b-5p	9.14954	8.7981	16.5503	7.77524
1721	hsa-miR-323b-5p	28.6272	8.84277	38.8928	18.5713
1711	hsa-miR-323b-5p	25.7446	9.75268	27.0219	8.63495
1752	hsa-miR-324-3p	28.2764	6.08772	41.1024	22.0086
1742	hsa-miR-324-3p	28.2846	12.4932	24.1893	16.4029
1762	hsa-miR-324-3p	19.8844	9.47742	18.603	10.0532
1814	hsa-miR-325	8.96499	8.65759	16.2546	13.7291
1804	hsa-miR-325	9.12472	7.63784	9.21782	8.99162
1824	hsa-miR-325	1	6.29532	1.47539	7.8519
1845	hsa-miR-326	2.5745	5.48284	27.5172	16.9331
1835	hsa-miR-326	1	8.01129	18.3351	9.76261
1855	hsa-miR-326	4.81899	9.92705	1	4.63819
1876	hsa-miR-328	6.73218	7.04874	16.4654	15.8546
1866	hsa-miR-328	1.84888	5.30597	16.1874	15.0594
1886	hsa-miR-328	1.5549	7.25854	8.59236	10.2415
1907	hsa-miR-329	4.03394	8.01152	29.5494	10.9602
1897	hsa-miR-329	4.03913	8.54823	26.933	13.4431
1917	hsa-miR-329	1	5.6651	22.4953	11.9212
1948	hsa-miR-330-3p	52.8554	8.17031	33.4307	13.0793
1928	hsa-miR-330-3p	46.5262	13.8944	43.7174	16.8751
1938	hsa-miR-330-3p	53.5612	10.589	54.7569	14.2865
1969	hsa-miR-330-5p	21.3554	5.60891	31.1748	12.1105
1959	hsa-miR-330-5p	18.1072	8.61123	19.6554	12.6487
1979	hsa-miR-330-5p	17.8339	10.7511	9.62921	9.86933
2000	hsa-miR-331-3p	12.5549	8.78479	52.9519	17.9845
2010	hsa-miR-331-3p	13.0718	12.0763	31.7984	15.3675
1990	hsa-miR-331-3p	12.909	6.86574	34.6586	18.508
2031	hsa-miR-331-5p	21.6453	9.2181	28.7807	9.91763
2021	hsa-miR-331-5p	15.7217	10.0163	22.6171	8.34583
2041	hsa-miR-331-5p	7.28783	10.437	16.1004	10.1307
2062	hsa-miR-335	58.0895	11.9196	17.0071	14.7838
2093	hsa-miR-335*	11.7866	6.38516	17.0653	13.5018
2103	hsa-miR-335*	5.31883	7.90555	2.34829	9.88784
2083	hsa-miR-335*	1	7.32355	1	8.09312
2124	hsa-miR-337-3p	2.81393	9.69781	26.5307	13.7051
2114	hsa-miR-337-3p	1.17618	9.04264	3.23577	12.1525
2134	hsa-miR-337-3p	1	9.81432	1	10.1421
2155	hsa-miR-337-5p	6.50137	11.0482	15.1964	9.03657
2145	hsa-miR-337-5p	4.18051	8.71297	11.06	12.3582
2165	hsa-miR-337-5p	1	6.92504	3.3599	11.0915
2186	hsa-miR-338-3p	1	4.82585	1	6.99123
2176	hsa-miR-338-3p	3.28609	5.42421	1	6.28965
2196	hsa-miR-338-3p	1	7.66765	1	10.1083
2248	hsa-miR-339-3p	17.4527	6.63132	28.2859	11.3668
2238	hsa-miR-339-3p	24.7036	7.90835	17.0627	11.7401
2258	hsa-miR-339-3p	13.3188	10.3033	11.3949	14.4452
2279	hsa-miR-339-5p	10.7029	10.2018	16.44	12.5596
2269	hsa-miR-339-5p	14.8068	11.2307	7.45868	12.5565
2289	hsa-miR-339-5p	3.67323	10.2583	1	12.4427
2310	hsa-miR-33a	12.2571	12.5101	16.7432	7.96108
2300	hsa-miR-33a	5.42863	10.1153	6.42879	8.11819
2320	hsa-miR-33a	1	8.33805	1	10.9491
2341	hsa-miR-33a*	9.88948	7.68597	6.89247	14.3295
2331	hsa-miR-33a*	5.29065	6.96543	3.85971	11.1045
2351	hsa-miR-33a*	1	6.80412	1	11.5622
2372	hsa-miR-33b	22.3641	7.506	21.0468	9.44504
2362	hsa-miR-33b	17.9116	12.1428	7.08578	15.8574
2382	hsa-miR-33b	11.4592	8.11203	4.07309	11.7769
2393	hsa-miR-33b*	32.9241	9.93016	26.5156	11.5576
2413	hsa-miR-33b*	23.8053	11.3617	20.3633	13.0144
2403	hsa-miR-33b*	40.0438	8.42284	44.5688	21.9549
2434	hsa-miR-340	34.2838	8.9302	50.7026	21.7821
2424	hsa-miR-340	22.0486	7.19351	31.6881	13.4184
2444	hsa-miR-340	8.38798	6.11892	16.6897	14.666
2465	hsa-miR-340*	19.7961	8.0505	25.307	11.0714
2455	hsa-miR-340*	17.9216	10.2482	11.5079	7.64342
2475	hsa-miR-340*	3.71385	11.134	10.9748	13.132
2496	hsa-miR-342-3p	40.3689	11.9541	89.9401	18.6832
2506	hsa-miR-342-3p	27.2399	10.3741	59.2554	17.6946
2486	hsa-miR-342-3p	42.6236	9.07994	59.6853	25.8611
2517	hsa-miR-342-5p	20.9363	9.24078	9.62126	9.70641
2527	hsa-miR-342-5p	30.4636	9.28162	25.8095	11.2971
2537	hsa-miR-342-5p	10.4056	12.9392	1	13.308
2558	hsa-miR-345	26.9557	9.09931	42.6857	10.343
2548	hsa-miR-345	23.3321	6.58345	19.1642	11.0969
2568	hsa-miR-345	13.1444	8.59397	25.4903	17.2609
2579	hsa-miR-346	17.6014	5.99458	6.35599	12.6343
2589	hsa-miR-346	27.1453	7.60208	22.1433	9.53615
2599	hsa-miR-346	11.9652	9.4539	1.06593	5.70803
2651	hsa-miR-34a*	12.8968	6.54933	27.8585	11.3688
2641	hsa-miR-34a*	9.35268	7.85011	14.9028	10.3437
2661	hsa-miR-34a*	1.14848	8.79401	6.46611	5.86952
2682	hsa-miR-34b	13.6864	7.8049	25.8152	15.8442
2672	hsa-miR-34b	6.94293	6.6381	1	6.86856
2692	hsa-miR-34b	1	5.50942	1	10.7154
2713	hsa-miR-34b*	34.509	33.2787	48.2901	20.5046
2703	hsa-miR-34b*	7.82079	5.33117	13.8805	10.5971
2723	hsa-miR-34b*	7.75545	11.3326	13.5682	12.0776
2775	hsa-miR-34c-5p	21.3888	6.7037	36.0219	13.9876
2765	hsa-miR-34c-5p	12.3572	9.62131	1	11.1868
2785	hsa-miR-34c-5p	3.7576	9.62587	1	7.79686
2806	hsa-miR-361-3p	28.9206	11.6344	29.2784	10.2649
2796	hsa-miR-361-3p	20.8145	10.7114	22.4845	12.2451
2816	hsa-miR-361-3p	8.26019	11.915	14.2043	12.7403
2868	hsa-miR-362-3p	14.6343	8.26776	14.1211	11.7719
2878	hsa-miR-362-3p	3.58357	8.4315	1	9.56733
2858	hsa-miR-362-3p	1	7.20203	1	8.60667
2909	hsa-miR-362-5p	43.0102	11.2865	10.4823	10.7538
2889	hsa-miR-362-5p	49.757	12.3817	21.4795	12.5918
2899	hsa-miR-362-5p	52.0602	15.0005	45.4677	13.1335
2930	hsa-miR-363	12.9588	8.99444	32.1097	18.1092
2920	hsa-miR-363	13.597	7.59397	18.2739	15.3256
2940	hsa-miR-363	1	6.07411	19.8954	11.9849
2961	hsa-miR-363*	31.3761	8.06845	32.8729	15.6364
2951	hsa-miR-363*	11.8254	8.24126	14.6911	8.75679
2971	hsa-miR-363*	16.8433	14.517	2.7752	13.4168
2992	hsa-miR-365	79.7379	15.8503	27.0371	12.916
3002	hsa-miR-365	55.078	20.6388	2.90007	7.39597
2982	hsa-miR-365	67.4985	16.334	24.3006	18.1427
3013	hsa-miR-365*	31.4025	12.4149	24.418	11.4932
3023	hsa-miR-365*	43.3304	14.4603	42.3147	16.5986
3033	hsa-miR-365*	10.8459	18.7853	15.5345	15.6282
3054	hsa-miR-367	17.0502	11.6752	13.2947	11.5966
3044	hsa-miR-367	16.9293	9.19206	8.21386	14.8622
3064	hsa-miR-367	1.2004	9.61863	1	13.7074
3085	hsa-miR-367*	24.9849	10.4902	23.408	16.1206
3075	hsa-miR-367*	16.7349	10.3652	1.49849	7.37687
3095	hsa-miR-367*	5.53737	8.39003	1	11.3736
3116	hsa-miR-369-3p	14.0412	6.43695	34.5232	16.1989
3106	hsa-miR-369-3p	14.6512	9.26129	11.2367	12.1401
3126	hsa-miR-369-3p	4.88094	10.6116	9.11665	11.6506
3137	hsa-miR-369-5p	10.5456	9.05726	14.8366	16.8273
3147	hsa-miR-369-5p	5.95925	6.05312	14.4966	10.1925
3157	hsa-miR-369-5p	1	8.03481	7.41914	9.024
3168	hsa-miR-370	45.5032	9.76605	29.2257	14.7135
3188	hsa-miR-370	26.6385	17.038	22.6203	10.221
3178	hsa-miR-370	62.6938	25.8371	66.0096	11.5902
3209	hsa-miR-371-3p	26.3039	12.0148	33.3056	13.6868
3199	hsa-miR-371-3p	20.7117	9.26889	25.4174	14.7058
3219	hsa-miR-371-3p	11.1106	10.1836	18.3573	12.4463
3240	hsa-miR-371-5p	64.0966	12.9426	106.578	27.3165
3230	hsa-miR-371-5p	45.5185	8.14212	80.9999	28.9307
3250	hsa-miR-371-5p	39.7723	13.9703	68.3484	24.7281
3271	hsa-miR-372	36.3309	15.5458	30.5524	19.8597
3261	hsa-miR-372	26.6042	11.5441	23.5197	11.789
3281	hsa-miR-372	22.3736	12.9308	6.16647	10.1315
3292	hsa-miR-373	36.6893	12.4326	20.5099	9.92388
3312	hsa-miR-373	20.2718	9.56267	11.8005	17.0644
3302	hsa-miR-373	45.9605	17.569	42.086	20.1269
3323	hsa-miR-373*	40.7134	21.6163	34.4148	15.3699
3333	hsa-miR-373*	28.133	12.2184	27.0474	14.4542
3343	hsa-miR-373*	20.4916	9.91761	20.8925	14.573
3354	hsa-miR-374a	28.3791	8.43246	26.2392	13.2097
3364	hsa-miR-374a	20.6111	12.7945	31.6634	20.1068
3374	hsa-miR-374a	15.0068	11.8555	26.3632	14.7135
3395	hsa-miR-374a*	29.6773	11.2668	27.1093	15.4894
3385	hsa-miR-374a*	402.928	806.476	225.854	415.956
3405	hsa-miR-374a*	6.79354	9.56203	4.45886	5.69485
3457	hsa-miR-374b*	24.8532	11.2852	40.2773	13.2403
3447	hsa-miR-374b*	37.0718	9.8362	28.0553	11.2374
3467	hsa-miR-374b*	23.9253	12.2239	17.3499	16.3429
3488	hsa-miR-375	51.821	15.9503	82.5982	19.7247
3478	hsa-miR-375	40.059	12.8457	53.6224	21.6931
3498	hsa-miR-375	26.8682	14.3033	19.988	11.3358
3550	hsa-miR-376a*	37.923	16.8261	50.6309	13.3123
3540	hsa-miR-376a*	31.8944	12.2349	28.7334	16.6596
3560	hsa-miR-376a*	22.2054	9.08259	22.2215	14.4086
3571	hsa-miR-376b	28.5538	9.11235	32.9606	15.1809
3581	hsa-miR-376b	145.538	405.222	93.6215	236.131
3591	hsa-miR-376b	16.013	9.18018	26.3252	18.9124
3664	hsa-miR-377*	39.2612	9.33663	30.0236	11.367
3674	hsa-miR-377*	29.1058	10.8829	24.5454	13.8102
3684	hsa-miR-377*	22.7983	11.0336	27.3029	14.0863
3705	hsa-miR-378	60.8099	11.3113	91.1677	16.0304
3715	hsa-miR-378	60.9255	14.1546	90.5776	13.9268
3695	hsa-miR-378	66.1464	10.6897	78.1742	24.5374
3726	hsa-miR-378*	28.2944	10.0559	17.1978	9.46219
3736	hsa-miR-378*	28.1173	11.411	37.58	14.0359
3746	hsa-miR-378*	10.4696	9.10914	6.34004	12.0423
3757	hsa-miR-378b	69.2227	10.7047	59.93	17.0435
3777	hsa-miR-378b	44.3743	13.941	43.1805	16.7197
3767	hsa-miR-378b	31.0613	11.5663	31.8226	18.6435
3808	hsa-miR-378c	42.5132	12.8799	32.4373	16.3926
3798	hsa-miR-378c	64.8469	13.349	63.2652	12.4775
3788	hsa-miR-378c	51.8639	19.6894	49.7672	21.7466
3860	hsa-miR-379*	19.744	10.1422	46.0354	10.9361
3850	hsa-miR-379*	22.9499	6.60698	35.9015	14.2643
3870	hsa-miR-379*	1.18776	11.7047	24.4825	12.4588
110	hsa-miR-380	1	8.34112	18.5691	10.7454
100	hsa-miR-380	1	9.63709	9.38326	11.9957
120	hsa-miR-380	1	9.14807	2.23649	7.535
141	hsa-miR-380*	13.1114	11.4292	31.0122	17.1592
131	hsa-miR-380*	2.932	13.3095	14.6493	13.7896
151	hsa-miR-380*	2.62983	9.79489	6.39455	8.86692
172	hsa-miR-381	15.4011	7.64906	45.9506	10.6635
162	hsa-miR-381	9.33544	6.37861	52.7353	26.5617
182	hsa-miR-381	3.01036	5.27432	30.0886	21.0731
224	hsa-miR-383	18.3742	6.58443	11.8407	11.6201
234	hsa-miR-383	22.8836	12.8681	31.3927	16.3435
244	hsa-miR-383	9.74445	7.72243	10.5243	11.263
275	hsa-miR-384	12.2525	9.96363	13.1665	10.3418
265	hsa-miR-384	5.80932	8.27293	12.3576	7.91857
255	hsa-miR-384	10.2434	10.8409	1	6.72741
296	hsa-miR-409-3p	30.2758	7.3804	61.6507	23.4145
306	hsa-miR-409-3p	21.7549	8.91837	38.0336	11.0481
286	hsa-miR-409-3p	42.342	14.2706	53.5436	15.1796
327	hsa-miR-409-5p	22.939	7.2234	39.712	18.6716
317	hsa-miR-409-5p	18.1858	13.3138	11.4715	11.9911
337	hsa-miR-409-5p	6.07565	8.78324	17.157	14.5173
358	hsa-miR-410	29.8459	12.4465	27.1521	14.7473
348	hsa-miR-410	20.6517	12.1597	15.5315	10.3614
368	hsa-miR-410	3.07668	8.44704	7.84058	11.6685
379	hsa-miR-411	25.6885	11.5325	92.1082	22.3545
389	hsa-miR-411	38.2431	8.20787	102.24	23.171
399	hsa-miR-411	12.1751	8.66362	49.4162	17.8739
410	hsa-miR-411*	10.144	10.624	27.7784	11.5923
420	hsa-miR-411*	37.2776	10.4606	57.1446	23.1828
430	hsa-miR-411*	4.72263	10.341	18.7819	13.3025
451	hsa-miR-412	17.1694	10.2132	23.9476	17.1855
441	hsa-miR-412	13.8585	12.0551	1	9.99775
461	hsa-miR-412	1.94118	9.23264	1	7.76633
472	hsa-miR-421	145.063	20.6888	110.614	32.4313
482	hsa-miR-421	151.676	17.0708	142.363	25.5853
492	hsa-miR-421	125.248	24.6058	118.119	27.3157
503	hsa-miR-422a	22.6127	10.1969	17.8373	13.6387
523	hsa-miR-422a	22.9789	11.3596	21.4196	15.6746
513	hsa-miR-422a	48.0994	7.4537	46.748	15.7366
554	hsa-miR-423-3p	21.1365	12.3032	34.8614	15.404
544	hsa-miR-423-3p	35.6657	11.5878	41.1157	17.975
534	hsa-miR-423-3p	23.3954	15.1387	1.72798	7.99005
596	hsa-miR-424	69.427	43.3385	21.8675	18.265
678	hsa-miR-425	68.8115	9.96399	59.4979	22.6663
658	hsa-miR-425	64.0673	13.5949	57.9031	16.6992
668	hsa-miR-425	87.4996	8.49351	92.586	22.0567
699	hsa-miR-425*	31.5217	12.4318	49.706	19.5043
709	hsa-miR-425*	17.3119	7.27969	18.9294	8.98707
689	hsa-miR-425*	13.9695	12.1765	12.3951	15.8375
730	hsa-miR-4251	33.6876	7.33093	56.2479	23.3415
720	hsa-miR-4251	24.9187	6.64646	19.0838	10.1209
740	hsa-miR-4251	22.6247	11.7376	21.3399	12.4424
751	hsa-miR-4252	23.9384	9.14901	14.0987	14.7543
761	hsa-miR-4252	34.6475	14.3464	37.2467	19.0093
771	hsa-miR-4252	15.027	10.3699	21.273	10.9042
782	hsa-miR-4253	53.8265	13.5158	27.435	11.1853
802	hsa-miR-4253	56.8717	14.6535	46.449	16.7325
792	hsa-miR-4253	67.607	8.74901	63.0781	13.4092
823	hsa-miR-4254	33.4255	7.39897	26.1569	16.9029
833	hsa-miR-4254	16.9333	7.91194	13.7116	11.5852
813	hsa-miR-4254	14.4877	7.90984	15.6926	12.35
844	hsa-miR-4255	41.0148	11.0202	26.8388	14.1475
854	hsa-miR-4255	39.549	5.59548	46.2175	10.702
864	hsa-miR-4255	24.1558	10.4634	24.8482	19.4367
885	hsa-miR-4256	29.4311	7.68482	38.1718	9.9222
875	hsa-miR-4256	22.1081	6.96792	22.0678	17.7168
895	hsa-miR-4256	15.6305	9.22635	22.8349	15.4012
906	hsa-miR-4257	64.4454	16.218	48.9065	16.4499
926	hsa-miR-4257	44.6687	10.7306	43.1387	17.8275
916	hsa-miR-4257	63.6138	10.9377	63.2522	21.5588
957	hsa-miR-4258	9.64503	7.82594	15.8452	7.68935
947	hsa-miR-4258	24.7385	9.43955	32.2675	12.224
[truncated: 1,564 more rows]
